# Supplementary material for: Covariation of the endocranium and splanchnocranium during great ape ontogeny
Source: PLoS One. 2018 Dec 19;13(12):e0208999. doi: 10.1371/journal.pone.0208999 (PMC6300334; doi:10.1371/journal.pone.0208999)
Supplement: S1 Table — Includes specimen ID and provenance information. (XLSX) [file pone.0208999.s006.xlsx]

## Sheet: Sheet1
Specimen_ID	Museum_source	Genusspecies	Subspecies	Sex	Agegroup	Locality	Endocast_volume	Specimen_number
ADUCL-CA11	Anthropology Department University College London	Pantroglodytes	i	i	5	,	366.87	1
ADUCL-CA14	Anthropology Department University College London	Pantroglodytes	i	i	4	,	346.43	2
ADUCL-CA18	Anthropology Department University College London	Gorillagorilla	i	i	4	,	547.48	3
ADUCL-CA1E	Anthropology Department University College London	Gorillagorilla	i	i	3	,	444.1	4
ADUCL-CA1f	Anthropology Department University College London	Gorillagorilla	i	i	2	,	373.59	5
ADUCL-CA22	Anthropology Department University College London	Pongo,	i	M	5	,	331.98	6
ADUCL-CA25	Anthropology Department University College London	Pongo,	i	i	5	,	339.29	7
ADUCL-CA28-JS5	Anthropology Department University College London	Pongo,	i	i	5	,	353.82	8
ADUCL-CA28-JS6	Anthropology Department University College London	Pongo,	i	i	2	,	284.11	9
ADUCL-CA28-JS7	Anthropology Department University College London	Pongo,	i	i	3	,	265.09	10
ADUCL-CA30	Anthropology Department University College London	Pongo,	i	i	5	,	271.65	11
AMNHL14CH2	American Museum of Natural History	Pantroglodytes	i	M	7	,	388.8	12
AMNHL19CH7	American Museum of Natural History	Pantroglodytes	i	i	4	,	301.8	13
AMNHL210CH13	American Museum of Natural History	Pantroglodytes	i	F	7	,	328	14
AMNHL22CH10	American Museum of Natural History	Pantroglodytes	i	M	7	,	437.7	15
AMNHL271	American Museum of Natural History	Pantroglodytes	i	i	4	,	310.3	16
AMNHL334	American Museum of Natural History	Pantroglodytes	i	i	4	,	327	17
Baby_one	MPI EVA	Pantroglodytes	i	i	1	private_collection_Germany	152.015	18
Baby_two	MPI EVA	Pantroglodytes	i	i	1	private_collection_Germany	188.55	19
ch13528	Natural History Museum (Vienna)	Pantroglodytes	i	M	7	,	419.4	20
ch20515	Natural History Museum (Vienna)	Pantroglodytes	i	i	7	,	368.1	21
ch20516	Natural History Museum (Vienna)	Pantroglodytes	i	i	7	,	461.1	22
ch25124	Natural History Museum (Vienna)	Pantroglodytes	i	M	7	,	417.2	23
ch28536	Natural History Museum (Vienna)	Pantroglodytes	i	M	7	,	417.1	24
ch2888B	Natural History Museum (Vienna)	Pantroglodytes	i	i	3	,	335.1	25
ch2889B	Natural History Museum (Vienna)	Pantroglodytes	i	i	2	,	296.5	26
ch3080	Natural History Museum (Vienna)	Pantroglodytes	i	i	3	,	363.3	27
ch42919	Natural History Museum (Vienna)	Pantroglodytes	i	i	3	,	322	28
ch6065	Natural History Museum (Vienna)	Pantroglodytes	i	i	7	,	372.5	29
ch793	Natural History Museum (Vienna)	Pantroglodytes	i	F	7	,	383.5	30
Ma-1830	Phyletisches Museum (Jena)	Gorillagorilla	i	F	5	,	480.156	31
Ma-3221	Phyletisches Museum (Jena)	Pongopygmaeus	i	M	1	,	265.092	32
Ma-4531	Phyletisches Museum (Jena)	Gorillagorilla	i	M	4	Frankfurt_Zoo	678.68	33
Ma-7606	Phyletisches Museum (Jena)	Pantroglodytes	i	M	2	Frankfurt_Zoo	225.341	34
MPI_06-10	MPI EVA Taï collection	Pantroglodytes	verus	i	4	Coted'Ivoire	375.7	35
MPI_06-13	MPI EVA Taï collection	Pantroglodytes	verus	i	7	Coted'Ivoire	420.1	36
MPI_06-14	MPI EVA Taï collection	Pantroglodytes	verus	F	7	Coted'Ivoire	410	37
MPI_06-15	MPI EVA Taï collection	Pantroglodytes	verus	i	5	Coted'Ivoire	364	38
MPI_06-16	MPI EVA Taï collection	Pantroglodytes	verus	M	3	Coted'Ivoire	340.4	39
MPI_06-17	MPI EVA Taï collection	Pantroglodytes	verus	F	7	Coted'Ivoire	358	40
MPI_06-18	MPI EVA Taï collection	Pantroglodytes	verus	M	5	Coted'Ivoire	390.8	41
MPI_06-19	MPI EVA Taï collection	Pantroglodytes	verus	F	7	Coted'Ivoire	327.7	42
MPI_06-20	MPI EVA Taï collection	Pantroglodytes	verus	i	7	Coted'Ivoire	381	43
MPI_06-21	MPI EVA Taï collection	Pantroglodytes	verus	M	5	Coted'Ivoire	349.8	44
MPI_06-22	MPI EVA Taï collection	Pantroglodytes	verus	F	4	Coted'Ivoire	315.3	45
MPI_06-23	MPI EVA Taï collection	Pantroglodytes	verus	i	7	Coted'Ivoire	345.2	46
MPI_06-26	MPI EVA Taï collection	Pantroglodytes	verus	i	1	Coted'Ivoire	126.8	47
MPI_06-27	MPI EVA Taï collection	Pantroglodytes	verus	F	3	Coted'Ivoire	389.1	48
MPI_06-29	MPI EVA Taï collection	Pantroglodytes	verus	F	5	Coted'Ivoire	333.2	49
MPI_06-30	MPI EVA Taï collection	Pantroglodytes	verus	F	4	Coted'Ivoire	363.6	50
MPI_06-31	MPI EVA Taï collection	Pantroglodytes	verus	F	5	Coted'Ivoire	359.9	51
MPI_06-35	MPI EVA Taï collection	Pantroglodytes	verus	M	5	Coted'Ivoire	354.5	52
MPI_06-36	MPI EVA Taï collection	Pantroglodytes	verus	i	5	Coted'Ivoire	352.1	53
MPI_06-37	MPI EVA Taï collection	Pantroglodytes	verus	i	4	Coted'Ivoire	311.5	54
MPI_06-39	MPI EVA Taï collection	Pantroglodytes	verus	i	7	Coted'Ivoire	372.5	55
MPI_06-40	MPI EVA Taï collection	Pantroglodytes	verus	M	7	Coted'Ivoire	434.1	56
MPI_06-41	MPI EVA Taï collection	Pantroglodytes	verus	M	4	Coted'Ivoire	387.9	57
MPI_06-44	MPI EVA Taï collection	Pantroglodytes	verus	M	7	Coted'Ivoire	382.2	58
MPI_06-45	MPI EVA Taï collection	Pantroglodytes	verus	M	3	Coted'Ivoire	372.2	59
MPI_06-46	MPI EVA Taï collection	Pantroglodytes	verus	M	4	Coted'Ivoire	401.8	60
MPI_06-50	MPI EVA Taï collection	Pantroglodytes	verus	F	5	Coted'Ivoire	401.5	61
MPI_06-54	MPI EVA Taï collection	Pantroglodytes	verus	M	4	Coted'Ivoire	345.4	62
MPI_06-55	MPI EVA Taï collection	Pantroglodytes	verus	F	2	Coted'Ivoire	296.2	63
MPI_06-57	MPI EVA Taï collection	Pantroglodytes	verus	M	4	Coted'Ivoire	422.9	64
MPI_06-65	MPI EVA Taï collection	Pantroglodytes	verus	i	7	Coted'Ivoire	386.1	65
MPI_06-66	MPI EVA Taï collection	Pantroglodytes	verus	F	7	Coted'Ivoire	385.4	66
MPI_07-402	MPI EVA Taï collection	Pantroglodytes	verus	i	1	Coted'Ivoire	220.6	67
PRI-1362	Digital Morphology Museum, KUPRI	Pantroglodytes	i	i	4	,	327.17	68
PRI-1366	Digital Morphology Museum, KUPRI	Pantroglodytes	i	F	2	,	310.335	69
PRI-1367	Digital Morphology Museum, KUPRI	Pantroglodytes	i	F	3	,	349.04	70
PRI-1369	Digital Morphology Museum, KUPRI	Pantroglodytes	sp.	M	3	Japan	314.943	71
PRI-1370	Digital Morphology Museum, KUPRI	Pantroglodytes	sp.	M	3	Japan	361.616	72
PRI-2310	Digital Morphology Museum, KUPRI	Pantroglodytes	i	F	4	,	381.61	73
PRI-5376	Digital Morphology Museum, KUPRI	Pantroglodytes	i	M	5	,	343.81	74
PRI-7902	Digital Morphology Museum, KUPRI	Gorillagorilla	i	M	3	,	511.01	75
USNM174697	Smithsonian National Museum of Natural History	Gorillagorilla	gorilla	i	5	Gabon	310.248	76
USNM174703	Smithsonian National Museum of Natural History	Pantroglodytes	troglodytes	M	6	Gabon	382.396	77
USNM174706	Smithsonian National Museum of Natural History	Pantroglodytes	troglodytes	F	5	Gabon	309.12	78
USNM174708	Smithsonian National Museum of Natural History	Pantroglodytes	troglodytes	i	4	Gabon	318.455	79
USNM176214	Smithsonian National Museum of Natural History	Gorillagorilla	gorilla	i	4	Cameroon	549.919	80
USNM176219	Smithsonian National Museum of Natural History	Gorillagorilla	gorilla	M	5	Cameroon	495.513	81
USNM176233	Smithsonian National Museum of Natural History	Pantroglodytes	troglodytes	i	4	Cameroon	348.418	82
USNM176236	Smithsonian National Museum of Natural History	Pantroglodytes	troglodytes	M	5	Cameroon	352.466	83
USNM220067	Smithsonian National Museum of Natural History	Pantroglodytes	troglodytes	M	4	Gabon	363.878	84
USNM220068	Smithsonian National Museum of Natural History	Pantroglodytes	troglodytes	M	4	Gabon	349.389	85
USNM236972	Smithsonian National Museum of Natural History	Pantroglodytes	schweinfurthii	F	4	Uganda	312.121	86
USNM241232	Smithsonian National Museum of Natural History	Gorillaberingei	beringei	i	5	DRC	454.658	87
USNM252578	Smithsonian National Museum of Natural History	Gorillagorilla	gorilla	i	5	Congo	447.162	88
USNM396936	Smithsonian National Museum of Natural History	Gorillaberingei	beringei	F	5	Rwanda	496.552	89
USNM590949	Smithsonian National Museum of Natural History	Gorillagorilla	diehli	i	5	Cameroon	425.597	90
USNM599168	Smithsonian National Museum of Natural History	Gorillagorilla	gorilla	F	5	Equatorial_Guinea	446.068	91
USNM599169	Smithsonian National Museum of Natural History	Gorillagorilla	gorilla	i	3	Equatorial_Guinea	464.935	92
USNM599170	Smithsonian National Museum of Natural History	Gorillagorilla	gorilla	i	4	Equatorial_Guinea	386.829	93
ZMB-11227	Museum für Naturkunde (Berlin)	Pongopygmaeus	i	i	4	Borneo	283.3	94
ZMB11644	Museum für Naturkunde (Berlin)	Gorillagorilla	i	F	4	,	383.49	95
ZMB11654	Museum für Naturkunde (Berlin)	Gorillagorilla	i	M	4	,	428.78	96
ZMB11683	Museum für Naturkunde (Berlin)	Gorillagorilla	i	i	7	Gabon	469.34	97
ZMB12206	Museum für Naturkunde (Berlin)	Gorillagorilla	i	F	7	Cameroon	372.78	98
ZMB-12209	Museum für Naturkunde (Berlin)	Pongoabelli	i	M	7	Indonesien	376.38	99
ZMB-12923	Museum für Naturkunde (Berlin)	Pongopygmaeus	i	i	5	Indonesien	390.38	100
ZMB14644	Museum für Naturkunde (Berlin)	Gorillagorilla	i	M	7	,	481.97	101
ZMB14645	Museum für Naturkunde (Berlin)	Gorillagorilla	i	M	7	,	478.56	102
ZMB14647	Museum für Naturkunde (Berlin)	Gorillagorilla	i	F	7	Cameroon	392.48	103
ZMB-15850	Museum für Naturkunde (Berlin)	Pongopygmaeus	i	M	7	Borneo	422.94	104
ZMB-15851	Museum für Naturkunde (Berlin)	Pongopygmaeus	i	i	7	Borneo	287.12	105
ZMB18515	Museum für Naturkunde (Berlin)	Gorillagorilla	i	M	7	Cameroon	531.72	106
ZMB18643	Museum für Naturkunde (Berlin)	Gorillagorilla	i	M	7	Cameroon	505.48	107
ZMB20305	Museum für Naturkunde (Berlin)	Gorillagorilla	i	M	7	Cameroon	592.94	108
ZMB20307	Museum für Naturkunde (Berlin)	Gorillagorilla	i	M	7	Cameroon	623.1	109
ZMB24835	Museum für Naturkunde (Berlin)	Gorillagorilla	i	F	6	DRC	445.66	110
ZMB26212	Museum für Naturkunde (Berlin)	Gorillagorilla	i	F	7	Gabon	485.51	111
ZMB30306	Museum für Naturkunde (Berlin)	Gorillagorilla	i	i	4	Cameroon	457.58	112
ZMB30890	Museum für Naturkunde (Berlin)	Gorillagorilla	i	i	3	,	437.62	113
ZMB30892	Museum für Naturkunde (Berlin)	Gorillagorilla	i	M	6	Cameroon	479.2	114
ZMB30893	Museum für Naturkunde (Berlin)	Gorillagorilla	i	M	5	Cameroon	591.12	115
ZMB30938	Museum für Naturkunde (Berlin)	Gorillagorilla	i	M	7	Cameroon	496.01	116
ZMB30939	Museum für Naturkunde (Berlin)	Gorillagorilla	i	M	4	unknown	482.48	117
ZMB30941	Museum für Naturkunde (Berlin)	Gorillagorilla	i	M	7	Congo	507.31	118
ZMB-30944	Museum für Naturkunde (Berlin)	Pongopygmaeus	i	i	7	Borneo	345.41	119
ZMB-30945	Museum für Naturkunde (Berlin)	Pongopygmaeus	i	F	7	Borneo	413.27	120
ZMB-30946	Museum für Naturkunde (Berlin)	Pongopygmaeus	i	M	5	Borneo	351.73	121
ZMB-30947	Museum für Naturkunde (Berlin)	Pongopygmaeus	i	i	3	Borneo	370.25	122
ZMB31229	Museum für Naturkunde (Berlin)	Gorillagorilla	i	F	4	Cameroon	371.27	123
ZMB31275	Museum für Naturkunde (Berlin)	Gorillagorilla	i	M	7	Gabon	490.86	124
ZMB31276	Museum für Naturkunde (Berlin)	Gorillagorilla	i	M	7	Gabon	556.22	125
ZMB31277	Museum für Naturkunde (Berlin)	Gorillagorilla	i	M	7	Gabon	476.69	126
ZMB31433	Museum für Naturkunde (Berlin)	Gorillagorilla	i	M	5	Cameroon	595.29	127
ZMB31435	Museum für Naturkunde (Berlin)	Gorillagorilla	i	F	6	Cameroon	371.98	128
ZMB31437	Museum für Naturkunde (Berlin)	Gorillagorilla	i	F	7	Cameroon	441.07	129
ZMB31617	Museum für Naturkunde (Berlin)	Gorillagorilla	berengei	M	5	DRC	578.89	130
ZMB31622	Museum für Naturkunde (Berlin)	Gorillagorilla	graueri	M	7	DRC	495.27	131
ZMB31626	Museum für Naturkunde (Berlin)	Gorillagorilla	graueri	F	7	DRC	421.35	132
ZMB31628	Museum für Naturkunde (Berlin)	Gorillagorilla	i	i	4	,	389.92	133
ZMB31630	Museum für Naturkunde (Berlin)	Gorillagorilla	graueri	F	2	DRC	394.12	134
ZMB31655	Museum für Naturkunde (Berlin)	Gorillagorilla	i	i	4	Gabon	416.99	135
ZMB31702	Museum für Naturkunde (Berlin)	Gorillagorilla	i	F	5	,	455.86	136
ZMB32393	Museum für Naturkunde (Berlin)	Gorillagorilla	i	i	3	,	453.31	137
ZMB-33667	Museum für Naturkunde (Berlin)	Pongopygmaeus	i	i	3	Borneo	302.92	138
ZMB-33668	Museum für Naturkunde (Berlin)	Pongopygmaeus	i	M	7	,	406.91	139
ZMB33669	Museum für Naturkunde (Berlin)	Gorillagorilla	i	M	7	Congo	478.77	140
ZMB-33670	Museum für Naturkunde (Berlin)	Pongopygmaeus	i	M	6	Borneo	364.93	141
ZMB-34211	Museum für Naturkunde (Berlin)	Pongopygmaeus	i	i	4	,	339.22	142
ZMB-38606	Museum für Naturkunde (Berlin)	Pongopygmaeus	i	i	4	Indonesien	372.62	143
ZMB44480	Museum für Naturkunde (Berlin)	Gorillagorilla	i	M	5	Cameroon	443.68	144
ZMB-45403	Museum für Naturkunde (Berlin)	Pongopygmaeus	i	M	4	,	333.55	145
ZMB48170	Museum für Naturkunde (Berlin)	Gorillagorilla	i	M	7	Cameroon	562.96	146
ZMB48171	Museum für Naturkunde (Berlin)	Gorillagorilla	i	M	7	Cameroon	610.24	147
ZMB-5920	Museum für Naturkunde (Berlin)	Pongopygmaeus	i	i	7	Borneo	382.51	148
ZMB-62084	Museum für Naturkunde (Berlin)	Pongopygmaeus	i	F	5	,	417.27	149
ZMB-6420	Museum für Naturkunde (Berlin)	Pongo,	i	M	7	Indonesien	410.16	150
ZMB-65360	Museum für Naturkunde (Berlin)	Pongopygmaeus	i	M	7	Indonesien	450.03	151
ZMB-67173	Museum für Naturkunde (Berlin)	Pongopygmaeus	i	i	7	Indonesien	321.8	152
ZMB-6947	Museum für Naturkunde (Berlin)	Pongopygmaeus	i	M	5	Borneo	372.38	153
ZMB-6948	Museum für Naturkunde (Berlin)	Pongopygmaeus	i	F	7	Borneo	339.89	154
ZMB-6950	Museum für Naturkunde (Berlin)	Pongopygmaeus	i	i	4	Borneo	332.98	155
ZMB-6951	Museum für Naturkunde (Berlin)	Pongopygmaeus	i	i	7	Borneo	311.19	156
ZMB-6952	Museum für Naturkunde (Berlin)	Pongopygmaeus	i	F	7	Borneo	366.69	157
ZMB-6954	Museum für Naturkunde (Berlin)	Pongopygmaeus	i	F	6	Borneo	399.27	158
ZMB-6955	Museum für Naturkunde (Berlin)	Pongopygmaeus	i	i	5	Borneo	374.79	159
ZMB-6957	Museum für Naturkunde (Berlin)	Pongopygmaeus	i	F	7	Borneo	346.21	160
ZMB-6959	Museum für Naturkunde (Berlin)	Pongopygmaeus	i	M	7	Borneo	462.46	161
ZMB-6961	Museum für Naturkunde (Berlin)	Pongopygmaeus	i	M	7	Borneo	423.58	162
ZMB6964	Museum für Naturkunde (Berlin)	Gorillagorilla	i	i	6	Gabon	493.34	163
ZMB6966	Museum für Naturkunde (Berlin)	Gorillagorilla	i	M	7	Cameroon	458.32	164
ZMB6969	Museum für Naturkunde (Berlin)	Gorillagorilla	i	F	7	Gabon	445.71	165
ZMB-6972	Museum für Naturkunde (Berlin)	Pongopygmaeus	i	i	7	Borneo	405.89	166
ZMB-6973	Museum für Naturkunde (Berlin)	Pongopygmaeus	i	F	7	Borneo	287.45	167
ZMB-6976	Museum für Naturkunde (Berlin)	Pongopygmaeus	i	i	4	Borneo	315.56	168
ZMB-6977	Museum für Naturkunde (Berlin)	Pongopygmaeus	i	i	7	Borneo	410.62	169
ZMB-6978	Museum für Naturkunde (Berlin)	Pongopygmaeus	i	F	7	Borneo	313.17	170
ZMB-6979	Museum für Naturkunde (Berlin)	Pongopygmaeus	i	F	6	Borneo	359.12	171
ZMB6982	Museum für Naturkunde (Berlin)	Gorillagorilla	i	i	4	Gabon	357.2	172
ZMB-6986	Museum für Naturkunde (Berlin)	Pongopygmaeus	i	i	4	,	285.14	173
ZMB-6988	Museum für Naturkunde (Berlin)	Pongopygmaeus	i	F	4	,	341.84	174
ZMB7157	Museum für Naturkunde (Berlin)	Gorillagorilla	i	M	6	Gabon	453.59	175
ZMB-7876	Museum für Naturkunde (Berlin)	Pongopygmaeus	i	F	5	Borneo	383.96	176
ZMB-7877	Museum für Naturkunde (Berlin)	Pongopygmaeus	i	i	4	,	325.74	177
ZMB7907	Museum für Naturkunde (Berlin)	Gorillagorilla	i	F	3	Gabon	351.3	178
ZMB-8007	Museum für Naturkunde (Berlin)	Pongopygmaeus	i	F	7	Borneo	323.83	179
ZMB-83489	Museum für Naturkunde (Berlin)	Pongopygmaeus	i	F	7	Borneo	416.99	180
ZMB-83490	Museum für Naturkunde (Berlin)	Pongopygmaeus	i	M	7	Borneo	384.34	181
ZMB-83492	Museum für Naturkunde (Berlin)	Pongopygmaeus	i	M	7	Borneo	367.11	182
ZMB-83493	Museum für Naturkunde (Berlin)	Pongopygmaeus	i	F	7	Borneo	320.15	183
ZMB-83495	Museum für Naturkunde (Berlin)	Pongopygmaeus	i	M	7	Borneo	299.24	184
ZMB-83496	Museum für Naturkunde (Berlin)	Pongopygmaeus	i	M	7	Malaysia	363.26	185
ZMB-83499	Museum für Naturkunde (Berlin)	Pongopygmaeus	i	F	7	Borneo	325.56	186
ZMB-83501	Museum für Naturkunde (Berlin)	Pongopygmaeus	i	i	4	Borneo	343.46	187
ZMB-83502	Museum für Naturkunde (Berlin)	Pongopygmaeus	i	i	7	Indonesien	354.33	188
ZMB-83503	Museum für Naturkunde (Berlin)	Pongopygmaeus	i	i	7	Indonesien	411.85	189
ZMB-83504	Museum für Naturkunde (Berlin)	Pongopygmaeus	i	i	7	Indonesien	344.16	190
ZMB-83506	Museum für Naturkunde (Berlin)	Pongo,	i	i	7	Indonesien	408.72	191
ZMB-83507	Museum für Naturkunde (Berlin)	Pongo,	i	F	7	Indonesien	397.83	192
ZMB-83508	Museum für Naturkunde (Berlin)	Pongopygmaeus	i	i	5	Indonesien	264.81	193
ZMB-83512	Museum für Naturkunde (Berlin)	Pongopygmaeus	i	i	3	Borneo	338.88	194
ZMB-83513	Museum für Naturkunde (Berlin)	Pongopygmaeus	i	i	3	Borneo	358.3	195
ZMB-83514	Museum für Naturkunde (Berlin)	Pongopygmaeus	i	F	7	Borneo	336.08	196
ZMB-83515	Museum für Naturkunde (Berlin)	Pongopygmaeus	i	M	7	Borneo	400.4	197
ZMB-83516	Museum für Naturkunde (Berlin)	Pongopygmaeus	i	i	7	Borneo	353.51	198
ZMB83524	Museum für Naturkunde (Berlin)	Gorillagorilla	i	i	3	Cameroon	358.88	199
ZMB83526	Museum für Naturkunde (Berlin)	Gorillagorilla	i	F	7	Cameroon	415.05	200
ZMB83540	Museum für Naturkunde (Berlin)	Gorillagorilla	i	M	7	Cameroon	487.34	201
ZMB83542	Museum für Naturkunde (Berlin)	Gorillagorilla	i	F	6	,	497.98	202
ZMB83545	Museum für Naturkunde (Berlin)	Gorillagorilla	i	M	7	Cameroon	527.64	203
ZMB83557	Museum für Naturkunde (Berlin)	Gorillagorilla	i	F	6	,	592.26	204
ZMB83570	Museum für Naturkunde (Berlin)	Gorillagorilla	i	M	7	Cameroon	482.32	205
ZMB83574	Museum für Naturkunde (Berlin)	Gorillagorilla	i	F	7	Cameroon	459.03	206
ZMB83581	Museum für Naturkunde (Berlin)	Gorillagorilla	i	M	7	Cameroon	519.7	207
ZMB83588	Museum für Naturkunde (Berlin)	Gorillagorilla	i	i	3	Cameroon	435.06	208
ZMB83688	Museum für Naturkunde (Berlin)	Gorillagorilla	i	i	2	Cameroon	308.84	209
ZMB-8463	Museum für Naturkunde (Berlin)	Pongopygmaeus	i	i	3	,	341.41	210
ZMB85839	Museum für Naturkunde (Berlin)	Gorillagorilla	i	M	5	Guinea	440.51	211
ZMB85840	Museum für Naturkunde (Berlin)	Gorillagorilla	i	M	7	Cameroon	478.5	212
ZMB-87086	Museum für Naturkunde (Berlin)	Pongopygmaeus	i	M	7	,	347.12	213
ZMB-87087	Museum für Naturkunde (Berlin)	Pongopygmaeus	i	i	3	,	312.77	214
ZMB-87388	Museum für Naturkunde (Berlin)	Pongopygmaeus	i	F	7	,	314.31	215
ZMB-87389	Museum für Naturkunde (Berlin)	Pongopygmaeus	i	i	3	,	337.15	216
ZMB88795	Museum für Naturkunde (Berlin)	Gorillagorilla	i	M	7	,	492.07	217
ZSM-1981-131	Zoologische Staatssammlung München	Pongopygmaeus	pygmaeus	F	3	Borneo	338.436	218
ZSM-1981-42	Zoologische Staatssammlung München	Pongopygmaeus	pygmaeus	M	4	Borneo	373.74	219
ZSM-1981-48	Zoologische Staatssammlung München	Pongopygmaeus	pygmaeus	F	5	Borneo	360.186	220
ZSM-Pongo236	Zoologische Staatssammlung München	Pongopygmaeus	pygmaeus	M	3	Skalau	362.834	221
ZSM-Pongo55	Zoologische Staatssammlung München	Pongopygmaeus	pygmaeus	M	2	Borneo	283.374	222
