# Supplementary material for: Covariation of the endocranium and splanchnocranium during great ape ontogeny
Source: PLoS One. 2018 Dec 19;13(12):e0208999. doi: 10.1371/journal.pone.0208999 (PMC6300334; doi:10.1371/journal.pone.0208999)
Supplement: S2 Table — File is an Excel spreadsheet, specimens are ordered as in index (S1 Table). (XLS) [file pone.0208999.s007.xls]

## Sheet: Sheet1
61.6429	-25.8948	-130.516
59.0366	-37.0072	-136.384
59.4453	-49.3329	-79.6228
70.6607	-3.10973	-48.0381
75.9084	24.4859	-56.949
76.7708	35.0082	-82.1769
73.2611	24.5964	-108.149
66.7583	-6.1403	-110.838
73.6897	-15.4125	-116.272
70.6457	-21.8517	-119.52
79.6753	-23.4161	-123.674
79.422	-14.5444	-127.279
87.3249	-2.47341	-125.772
78.0991	0.586616	-113.225
91.0337	8.90803	-103.207
109.289	6.67939	-83.9528
95.0862	22.4059	-103.744
84.9655	24.795	-102.33
56.2177	-11.7957	-115.361
56.1227	-18.8454	-118.763
46.8464	-16.6205	-121.962
50.2307	-8.50182	-125.757
47.9467	5.67792	-123.719
58.8316	4.57502	-112.22
51.3187	17.1291	-101.136
35.6931	21.9138	-80.1147
52.9105	31.1363	-101.544
63.2361	29.293	-101.196
69.0497	5.44805	-112.899
57.4472	-45.8841	-131.627
56.2249	-53.4957	-124.852
55.6112	-58.4182	-117.08
55.6782	-60.26	-108.486
56.4719	-58.8105	-99.0187
57.7694	-54.9349	-89.5224
60.5273	-45.9175	-72.4317
61.9509	-40.8545	-65.2309
63.4271	-35.3608	-58.731
65.1207	-28.3935	-53.9119
66.9232	-20.4473	-50.8892
68.756	-12.0212	-49.189
72.4664	5.06622	-45.8667
74.1543	13.39	-46.5408
75.3872	20.2475	-50.1189
76.0162	26.5153	-62.9355
76.2235	29.2195	-69.696
76.3082	31.32	-76.4081
72.2219	19.9469	-109.621
70.7597	13.2456	-111.059
68.3867	2.27267	-113.008
67.7408	-1.32775	-111.101
83.7832	34.5486	-84.4271
86.3628	33.8124	-91.5556
86.1382	31.07	-98.7995
81.6796	27.4056	-105.029
67	30.4443	-104.264
65.0024	35.4451	-97.6973
66.6059	37.9021	-90.5252
69.9632	37.4093	-83.7064
76.9802	-20.2616	-119.786
79.9276	-24.7031	-122.465
84.7979	-28.2498	-123.365
90.6171	-29.4131	-123.014
50.9434	-14.8719	-118.428
46.227	-17.7271	-120.708
40.2871	-19.036	-121.044
34.5496	-17.8071	-120.09
83.4706	25.0314	-59.5545
91.8968	23.572	-61.774
99.6803	19.9427	-64.4045
105.595	15.8328	-69.8632
108.771	11.1505	-76.6479
106.437	3.9444	-88.9294
101.528	2.67001	-94.1595
95.7417	2.26199	-99.2154
90.0225	1.83015	-104.145
83.8993	1.18512	-108.049
68.9614	28.0348	-58.7978
60.4704	30.0773	-60.1351
51.6659	29.8817	-61.9005
44.0953	28.5632	-66.6559
38.6644	25.6627	-72.9918
36.7172	18.3764	-85.2935
40.1718	15.3708	-90.9597
44.7878	12.8095	-96.5581
49.3457	10.2503	-102.024
54.2903	7.31422	-106.505
62.1121	-40.5282	-133.688
76.0222	-46.522	-124.283
90.3992	-41.1665	-122.538
96.7547	-34.5649	-117.732
62.8188	-54.8769	-125.921
63.1409	-62.0616	-114.9
64.1704	-61.01	-102.639
65.7568	-55.246	-88.8963
67.5901	-50.2491	-78.4397
69.3712	-44.9644	-69.4791
69.4092	-37.9178	-60.4549
71.3406	-30.2485	-54.695
72.7254	-21.5343	-51.2494
74.0063	-11.7592	-49.2704
76.3874	-0.94035	-47.2422
78.6862	11.9252	-46.0341
79.9508	22.9693	-53.7398
75.1794	-55.0195	-124.9
77.8666	-59.3176	-112.962
73.1474	-58.9788	-101.955
76.7328	-52.5124	-88.2277
78.3937	-48.1361	-77.5259
79.3796	-41.7352	-67.4922
80.7577	-35.1868	-59.1049
81.9672	-26.7119	-53.6533
83.4518	-17.0664	-51.0356
89.2405	-6.78356	-50.8362
88.5703	0.449848	-49.804
107.259	-5.79298	-103.058
87.9836	-51.9726	-116.595
89.2109	-51.1645	-106.509
87.9443	-50.2272	-94.449
89.3468	-47.3314	-84.1334
90.3485	-41.6523	-73.6418
90.977	-34.6842	-64.4397
92.8678	-25.0751	-57.9
95.1323	-14.2517	-55.4937
98.5621	-2.22243	-55.7887
102.028	12.4038	-61.8488
110.127	8.37565	-73.4977
95.4411	-44.1758	-114.077
97.6931	-43.5381	-102.978
99.2743	-41.1653	-92.0026
101.546	-35.7455	-79.3809
103.375	-27.3156	-70.2082
103.703	-16.6371	-63.4439
106.321	-6.13492	-63.3076
102.957	-33.2204	-107.259
106.801	-30.359	-96.0376
108.838	-25.6948	-85.1034
110.763	-16.482	-77.581
112.729	-3.23061	-77.4128
111.928	2.14298	-83.9575
102.645	-23.876	-113.365
107.914	-21.1426	-103.806
110.734	-18.5753	-94.7383
113.013	-10.4836	-86.6214
98.3038	-21.2424	-120.817
93.5048	-17.3076	-126.451
103.943	-11.0124	-113.036
106.991	-11.725	-106.523
108.95	-2.16062	-95.9685
104.955	-2.51237	-102.791
97.9715	-0.957752	-107.618
92.1779	-0.206412	-115.27
64.8509	-33.8891	-131.862
72.6046	-30.3684	-122.364
78.4963	-36.6886	-122.584
86.9164	-29.965	-123.039
83.3965	-14.5838	-128.648
98.3161	-7.66917	-118.821
94.6761	-3.303	-119.349
97.1981	18.759	-59.3402
65.5306	-48.4534	-128.798
81.3689	26.1138	-63.4376
84.688	30.3193	-74.3203
83.7292	31.9737	-82.3366
92.758	25.4397	-65.9114
101.184	22.1565	-69.5599
107.716	17.2991	-75.7104
110.735	17.5367	-86.6495
107.323	20.9665	-93.09
99.6934	24.258	-94.0282
91.5997	28.8261	-88.9442
105.442	22.4602	-81.283
98.9869	27.0107	-75.9181
91.0719	28.886	-72.0543
102.383	25.5748	-87.4631
96.8211	28.626	-84.0458
90.2265	29.1894	-78.8098
66.0633	-39.4922	-129.146
86.9549	-37.4184	-123.228
83.5968	-20.5389	-126.971
90.9577	-24.6674	-125.113
90.2014	-11.3342	-126.8
100.192	-12.474	-119.054
102.074	-5.09993	-111.156
105.115	4.91569	-63.5252
94.7342	9.30858	-53.1712
97.9664	27.4271	-88.6832
112.621	-6.0975	-91.0303
110.547	-11.0421	-99.9231
89.6408	17.8387	-51.1902
81.6874	-9.61897	-48.9448
85.0741	6.08949	-46.8901
86.8628	-30.9767	-58.4997
96.0267	-41.3831	-81.0151
80.5525	-55.8475	-100.211
68.6549	-59.6687	-120.635
84.8047	-50.1997	-123.23
55.104	-39.0775	-133.323
40.9713	-39.2664	-122.455
30.142	-28.6932	-119.396
27.434	-20.2155	-114.117
49.5521	-52.1307	-125.23
47.5127	-58.8265	-114.085
48.2125	-57.7067	-101.806
50.4176	-52.0708	-88.0964
51.7658	-46.9734	-77.6144
53.1263	-41.6017	-68.6319
56.782	-35.3039	-59.7964
58.6302	-27.6174	-54.0322
61.1603	-19.1403	-50.6463
64.0591	-9.70009	-48.7516
66.3716	1.13293	-46.7199
69.488	13.8293	-45.5544
71.9379	24.628	-53.3219
38.3144	-47.3884	-122.977
35.3505	-50.5167	-110.744
40.8905	-52.3016	-100.272
41.5474	-45.2289	-86.3927
42.8317	-40.7747	-75.6713
45.4671	-34.7152	-65.7237
47.6387	-28.3311	-57.3777
50.4342	-20.1846	-52.0089
53.1593	-10.7958	-49.4559
51.9667	0.932151	-48.8923
55.5456	7.28602	-48.0818
30.7015	10.0545	-99.0652
28.6612	-39.6928	-113.502
28.867	-38.6733	-103.362
31.5974	-38.5634	-91.5104
32.4928	-35.5626	-81.1684
34.8737	-30.169	-70.7487
37.977	-23.7131	-61.6757
40.7082	-14.2781	-55.1798
43.1668	-3.49474	-52.7837
44.7696	8.91266	-52.9834
46.7927	23.8376	-58.9682
36.6427	23.587	-69.6654
25.1921	-29.6341	-110.414
24.4961	-28.3862	-99.161
25.0871	-25.8084	-88.1337
26.4185	-20.194	-75.463
29.0021	-11.9203	-66.3296
33.6059	-2.12693	-59.7883
35.388	8.54826	-59.6084
23.3495	-16.7416	-103.107
22.0928	-12.8243	-91.62
23.1706	-7.96144	-80.6357
25.8122	1.10286	-73.1507
29.2816	14.043	-73.061
31.4869	18.7945	-79.7624
26.7254	-8.16062	-109.405
23.9512	-3.76219	-99.427
23.2977	-0.47577	-90.1784
25.2317	7.68717	-82.0435
30.9873	-7.3078	-117.306
36.364	-5.47939	-123.471
30.6662	4.15601	-109.215
28.252	4.574	-102.417
31.3034	13.9123	-91.9192
34.13	12.1486	-99.0974
40.6392	10.9101	-104.628
45.4619	9.46386	-112.834
55.4149	-31.9359	-131.369
50.6786	-25.8297	-121.221
42.776	-29.2944	-120.721
37.7066	-19.7785	-120.473
46.4506	-6.93593	-126.721
36.5496	5.11656	-115.6
41.5485	7.69449	-116.578
53.9682	27.7077	-57.0858
49.3333	-45.1005	-127.953
70.9211	28.2765	-62.8927
68.4709	33.6763	-73.4746
69.2015	34.9809	-81.579
60.0111	32.2184	-64.2036
50.6558	32.6158	-66.9249
42.1558	30.8702	-72.2913
38.4033	32.5094	-82.8773
42.2334	34.44	-89.6955
50.4075	34.4603	-91.4579
60.1116	35.3442	-87.3021
45.7191	34.823	-78.1684
53.949	36.3336	-73.5693
62.302	34.8414	-70.554
49.1289	36.5984	-84.6859
55.7548	37.1268	-81.9042
62.5199	34.9247	-77.3649
52.3605	-36.6557	-128.431
34.7014	-26.6018	-120.503
44.077	-12.3582	-124.91
35.9083	-13.2721	-122.242
41.7098	-1.29636	-124.271
32.9119	1.45297	-115.545
34.9009	8.80506	-107.653
40.8428	18.2201	-60.1733
53.0908	17.9288	-50.9994
53.772	36.5754	-86.3784
26.8865	11.6496	-86.5591
25.9341	6.47299	-95.5104
61.3154	23.7021	-49.713
57.9274	-4.70062	-47.7057
61.2608	11.0189	-45.6482
43.7932	-22.0612	-56.2536
29.0615	-27.5212	-77.5228
35.5446	-46.5308	-97.8643
42.8548	-54.3281	-119.29
31.6031	-39.1869	-120.455
96.2653	-29.6081	-118.89
29.7279	-15.8347	-115.42

## Sheet: Sheet2
-0.0972555	1.99321	1.99247
0.399421	-6.95575	11.8056
1.90243	-41.8095	-38.2478
-0.00552866	-7.91469	-80.8928
-1.5476	23.5521	-73.5804
-2.23705	38.9426	-56.7486
-1.94959	35.6612	-31.5969
-0.88984	15.2598	-24.0699
-6.8993	6.73375	-14.9398
-6.43923	3.64597	-9.95905
-16.1366	3.60263	-7.73332
-13.612	10.8927	-8.86595
-17.5217	19.8386	-14.2917
-10.208	17.5744	-25.8935
-19.7766	23.6272	-33.4348
-38.1167	17.5095	-50.4227
-20.3219	36.9016	-35.5028
-11.0608	35.0985	-36.4784
6.03107	7.38211	-15.003
5.93076	4.26622	-10.0195
15.6051	5.19422	-7.88844
12.353	12.1947	-8.99285
15.2951	21.4841	-14.4521
8.13183	18.494	-25.9831
16.973	25.4699	-33.6144
35.6665	21.2091	-50.7833
16.1675	38.7313	-35.6812
7.12416	36.0103	-36.5673
-1.22222	21.7729	-25.2577
0.872803	-16.4592	11.1631
1.30593	-25.4712	7.32608
1.65682	-33.113	0.721437
1.88495	-38.4909	-7.7762
1.99524	-41.6292	-17.4079
1.99306	-42.5618	-27.4236
1.8155	-40.8081	-45.7609
1.6616	-38.4937	-53.5072
1.43205	-34.6138	-60.6691
1.119	-28.9672	-66.7909
0.770367	-22.5449	-72.2359
0.401333	-15.6504	-77.009
-0.410064	-0.0704765	-83.1869
-0.843812	8.60778	-82.9011
-1.25999	17.1658	-80.2537
-1.71661	27.339	-69.3109
-1.90502	31.5255	-64.9103
-2.04872	34.8373	-60.3348
-1.75405	31.9477	-29.6864
-1.50033	27.0866	-27.6459
-1.12116	19.8233	-24.5816
-1.00627	17.5711	-24.1787
-8.97317	39.2956	-54.1766
-11.2865	39.8786	-47.4716
-11.9626	40.6172	-40.5645
-7.84904	38.9262	-34.8753
3.56143	39.4983	-34.9311
7.42952	41.5895	-40.6593
6.76343	40.7836	-47.5598
4.45473	39.9689	-54.2422
-11.9171	4.53105	-11.5934
-16.2959	2.24564	-8.02389
-21.7908	0.262985	-6.44687
-27.4461	-1.20105	-6.78675
11.2764	5.69401	-11.7067
15.8965	3.85982	-8.18122
21.5772	2.43754	-6.65882
27.347	1.54638	-7.05454
-9.28883	26.1287	-72.5742
-18.1429	27.1373	-72.1607
-26.1598	24.9433	-69.5498
-33.1371	22.7716	-65.2161
-36.5113	19.5842	-58.4402
-36.2134	16.5025	-44.7669
-31.4618	16.8929	-39.8572
-25.8136	17.4312	-35.5281
-20.3674	17.652	-31.6705
-14.9367	17.6841	-28.8321
5.90651	26.8906	-72.6484
14.6189	28.78	-72.3208
22.8401	27.4003	-69.7893
30.0416	25.9395	-65.5248
33.7836	23.1089	-58.7838
33.9288	20.0196	-45.1097
29.21	19.9351	-40.1537
23.5788	19.9078	-35.7694
18.1757	19.5846	-31.8589
12.797	19.0748	-28.9677
-2.93682	-10.3054	10.6584
-16.473	-16.8527	1.86361
-28.9911	-12.0629	-4.365
-34.4604	-7.92558	-10.5275
-5.39684	-26.2372	9.0849
-6.01012	-36.5916	-1.70663
-6.11222	-41.7387	-13.9112
-6.36942	-42.9712	-28.7103
-6.86251	-42.2961	-39.9621
-6.98071	-40.6223	-49.6663
-5.23284	-36.205	-59.3627
-5.56862	-30.1646	-66.8207
-5.45383	-23.1272	-72.5173
-5.19545	-14.8353	-77.5749
-5.8418	-5.16706	-81.8751
-5.77107	7.66941	-84.0753
-5.66965	21.369	-77.0431
-16.7407	-24.9885	4.53789
-19.7002	-33.8429	-6.33931
-15.0584	-39.7658	-16.2862
-17.4363	-40.4999	-31.1797
-17.4395	-39.602	-42.4127
-16.6812	-37.1096	-53.4382
-16.3656	-32.61	-62.4848
-15.9921	-26.3685	-70.3371
-16.0285	-18.5853	-76.341
-20.5846	-8.42115	-79.458
-18.937	-1.62647	-81.6503
-38.9116	13.0579	-30.662
-28.3857	-24.9146	-6.47832
-29.9048	-28.9829	-15.8758
-28.4112	-34.0222	-26.9084
-28.6011	-35.0436	-37.3667
-28.0998	-33.8151	-48.8365
-26.996	-29.8544	-59.244
-26.9528	-22.624	-68.171
-27.934	-13.2188	-73.9242
-29.6318	-1.21276	-76.2953
-30.101	16.1887	-71.7138
-38.4616	15.9979	-61.0118
-34.425	-18.4014	-11.5449
-37.3422	-22.8969	-21.7343
-37.8322	-25.005	-32.2898
-38.2765	-24.4065	-45.7972
-38.1515	-19.7794	-56.7719
-36.5237	-11.978	-65.7882
-37.4412	-1.54845	-68.2042
-40.6522	-10.715	-20.5319
-43.6063	-12.4129	-31.5884
-43.8162	-12.2074	-43.0157
-43.492	-6.31516	-52.5698
-42.6953	6.12424	-55.2671
-40.9258	13.1774	-49.8039
-38.2332	0.468761	-17.2672
-42.9794	-0.66435	-26.5307
-44.8206	-1.84636	-35.6412
-44.983	2.63159	-45.1862
-33.0829	5.48397	-11.1902
-27.5886	10.5071	-7.08891
-36.7567	11.5956	-20.868
-40.2094	9.05874	-26.2986
-39.5893	13.4807	-37.8395
-35.9443	15.539	-31.6369
-28.77	17.9742	-28.0611
-22.5808	20.1155	-22.3055
-4.26898	-4.48098	5.9396
-10.5714	-3.06106	-5.15534
-16.9745	-8.35681	-3.6785
-24.1254	-1.50747	-6.71324
-17.2608	12.0158	-6.38841
-30.5046	16.4006	-16.572
-25.7239	19.6257	-17.8542
-23.9041	21.8571	-74.2327
-6.99391	-18.6857	8.43714
-7.24575	28.0451	-69.4975
-10.3466	34.8517	-62.1625
-9.22702	36.4257	-55.3474
-18.9722	30.802	-69.4624
-27.6951	29.2262	-66.1777
-34.9324	26.1446	-60.3874
-37.8933	30.0635	-50.5676
-33.7493	35.0291	-45.1272
-25.5597	37.8698	-44.2283
-17.25	37.73	-49.1724
-31.8975	32.8956	-55.8692
-24.6599	34.8855	-61.2397
-16.7739	34.9184	-64.6501
-28.2978	37.4889	-50.639
-22.4576	38.0073	-54.0834
-16.1032	37.1758	-58.9357
-6.03808	-10.1266	5.60444
-25.1047	-8.4968	-4.45972
-18.8915	7.24727	-5.73748
-26.7205	3.74641	-5.71955
-22.9533	15.2954	-8.10627
-33.3132	12.6452	-14.9262
-33.6585	16.1741	-23.9221
-34.8802	9.39212	-70.1001
-23.116	9.41672	-78.7969
-23.7553	38.7169	-49.7477
-43.6755	8.29195	-41.8533
-42.7801	7.0974	-32.6384
-16.2619	17.1155	-80.7809
-13.0315	-12.4154	-79.7007
-13.5013	3.03269	-83.0568
-21.816	-28.6003	-65.3875
-33.9559	-30.1632	-42.4935
-21.8159	-37.0235	-19.555
-10.959	-31.2992	2.61992
-24.9887	-20.4515	-0.37378
4.04265	-9.95548	10.6243
18.0794	-15.1202	1.69474
29.9944	-9.10528	-4.65327
34.962	-4.44461	-10.8667
8.06853	-25.5621	9.0191
9.60924	-35.8084	-1.78297
10.1067	-40.9254	-13.9904
10.3416	-42.1333	-28.792
10.655	-41.4177	-40.0477
10.5105	-39.7453	-49.7518
8.2351	-35.5297	-59.4285
7.89225	-29.4896	-66.8865
7.01855	-22.5018	-72.5782
5.88273	-14.2798	-77.6291
5.51677	-4.59752	-81.9306
4.14092	8.16642	-84.1237
2.7382	21.7906	-77.0842
19.1857	-23.1871	4.36231
22.9099	-31.7063	-6.54755
18.7871	-38.0688	-16.4516
21.0812	-38.5685	-31.368
20.885	-37.6804	-42.6
19.7738	-35.2817	-53.6164
18.9215	-30.8406	-62.6572
17.8489	-24.6716	-70.5025
17.0481	-16.9268	-76.5026
20.534	-6.35938	-79.6589
18.1937	0.235333	-81.8318
37.0954	16.8691	-31.0335
30.657	-21.9541	-6.76687
32.4837	-25.8546	-16.1807
31.3942	-31.0235	-27.2007
31.5833	-32.0259	-37.6609
30.8499	-30.8593	-49.1246
29.254	-27.0339	-59.5189
28.4007	-19.8484	-68.4415
28.38	-10.3951	-74.1994
28.8452	1.71939	-76.5811
27.616	19.0828	-71.9958
36.0577	19.7344	-61.376
35.9648	-14.8719	-11.8889
39.2176	-19.058	-22.1084
39.813	-21.1117	-32.6693
40.0635	-20.4783	-46.1801
39.3693	-15.8923	-57.1507
36.8815	-8.29733	-66.147
36.7275	2.17051	-68.5667
41.3039	-6.60554	-20.9325
44.3052	-8.00488	-32.018
44.382	-7.78502	-43.4467
43.3769	-1.95938	-52.9943
41.3136	10.3366	-55.6777
38.9008	17.1801	-50.194
37.8103	4.28173	-17.6388
42.5555	3.62453	-26.9487
44.4168	2.62817	-36.0773
44.0374	7.09525	-45.6213
32.2437	8.75957	-11.5095
26.3147	13.2099	-7.35235
35.1932	15.2033	-21.2197
38.8292	13.0219	-26.6849
37.6574	17.354	-38.217
33.8855	19.0404	-31.9781
26.5387	20.7475	-28.3314
20.2228	22.2617	-22.5147
4.73944	-4.02928	5.89557
10.7598	-1.99147	-5.25959
17.6746	-6.61943	-3.84783
24.0746	0.909368	-6.9488
15.8951	13.6783	-6.55045
28.5339	19.3609	-16.8605
23.4424	22.091	-18.0945
20.8589	24.1016	-74.4515
8.89582	-17.889	8.35949
3.71208	28.5945	-69.5511
6.18785	35.6807	-62.2434
4.98296	37.1382	-55.4169
15.1037	32.5106	-69.629
23.9721	31.8169	-66.4302
31.5374	29.4775	-60.7122
34.1871	33.6778	-50.9199
29.6205	38.2066	-45.4369
21.1969	40.2142	-44.4568
12.8951	39.2416	-49.3197
27.8867	35.8933	-56.1614
20.4344	37.1466	-61.4601
12.5517	36.3888	-64.7934
23.8967	40.106	-50.894
18.0007	40.0359	-54.2811
11.7143	38.5707	-59.0717
7.06105	-9.46978	5.54042
25.7699	-5.94585	-4.70835
18.0009	9.09713	-5.91778
26.1407	6.39697	-5.97789
21.214	17.51	-8.32213
31.7201	15.9061	-15.2441
31.6229	19.4474	-24.2411
33.0666	12.7991	-70.4321
21.2747	11.6426	-79.0139
19.2631	40.8739	-49.9579
42.2028	12.598	-42.273
41.5213	11.3244	-33.0504
13.6659	18.6161	-80.9271
13.4163	-11.0892	-79.8299
12.3058	4.32671	-83.1829
23.9148	-26.3073	-65.611
36.3728	-26.6368	-42.8372
25.2042	-34.6658	-19.7848
14.0459	-30.0454	2.49771
26.8903	-17.8502	-0.627321
-32.9562	-2.81152	-10.6547
32.9527	0.493278	-10.9768

## Sheet: Sheet3
-8.66943	-33.32	-107.19
-9.87851	-49.1979	-102.832
-9.14768	-51.942	-172.341
-4.5173	6.63836	-201.095
-2.80513	34.6097	-177.534
-2.40622	44.96	-151.273
-3.96829	29.3067	-119.308
-6.43768	-5.02145	-120.702
-16.8085	-13.4111	-120.712
-14.0194	-19.6566	-120.911
-23.8332	-18.8305	-117.037
-24.9827	-10.9849	-114.788
-29.3889	-1.87664	-112.878
-16.0003	4.65799	-124.016
-28.0751	18.9054	-131.877
-49.1337	24.2041	-155.94
-30.1958	34.5593	-125.535
-16.8023	36.7849	-126.899
2.61176	-14.8186	-120.452
-1.04231	-20.5971	-120.737
8.68148	-21.1871	-116.602
10.8898	-13.5849	-114.308
16.5108	-5.20336	-112.264
4.50532	3.17178	-123.742
18.7128	15.5143	-131.251
40.9481	17.6752	-154.735
22.8988	30.7111	-124.825
10.0072	34.8418	-126.54
-5.60314	6.67123	-119.736
-10.4189	-57.6311	-108.125
-10.842	-65.1165	-117.059
-10.8935	-67.9299	-128.45
-10.7233	-67.6792	-139.814
-10.3524	-64.6099	-150.914
-9.81628	-59.1613	-161.473
-8.64755	-46.3999	-179.701
-8.03533	-39.2952	-186.975
-7.35239	-30.9032	-192.56
-6.62939	-21.7159	-196.831
-5.90535	-12.3131	-200.012
-5.20141	-2.87193	-201.482
-3.92366	15.3616	-198.209
-3.37542	23.8362	-193.276
-3.00025	30.2733	-186.444
-2.75541	36.4179	-171.454
-2.61729	39.6098	-164.484
-2.51607	42.2613	-157.684
-4.30709	24.2858	-121.184
-4.90123	16.1328	-120.943
-5.88349	3.01744	-118.574
-6.15316	-0.819011	-119.202
-10.4006	46.1261	-146.48
-15.1656	45.2774	-137.833
-17.016	41.9481	-128.947
-13.2896	36.6019	-121.243
6.3556	35.1781	-120.98
11.0175	39.9163	-128.572
9.90345	43.4604	-137.498
5.54241	44.9706	-146.267
-20.5203	-16.3346	-119.649
-24.2399	-20.2815	-118.276
-30.7607	-22.5464	-117.71
-37.4044	-21.3768	-119.708
5.83376	-18.2447	-119.296
8.90756	-22.6839	-117.833
15.0163	-25.8642	-117.097
21.81	-25.6685	-118.916
-11.6542	37.4758	-176.447
-21.461	40.3614	-174.891
-31.225	38.3083	-172.886
-39.5808	33.9524	-169.118
-46.356	29.0294	-163.895
-46.39	21.8439	-149.538
-39.9756	19.0037	-144.563
-33.5517	15.1053	-139.452
-26.911	12.0531	-134.71
-21.2265	9.35845	-129.283
6.33259	36.1722	-176.207
16.4081	37.6167	-174.385
25.7172	34.1813	-172.124
33.2545	28.6734	-168.144
39.1077	22.8352	-162.752
37.7235	15.7476	-148.413
30.8365	13.8714	-143.616
23.7839	10.9497	-138.685
16.6488	8.89599	-134.128
10.4929	7.05949	-128.858
-13.2531	-50.4963	-105.818
-28.5886	-47.3381	-116.154
-40.4614	-35.2893	-122.171
-45.9255	-25.6022	-127.292
-17.2357	-63.3486	-117.3
-18.9916	-67.571	-132.795
-19.5002	-65.2515	-147.385
-18.6946	-57.1477	-162.847
-18.2401	-49.5706	-173.942
-17.613	-41.5038	-182.675
-14.6968	-31.8955	-190.938
-13.8892	-21.6823	-196.104
-12.7549	-11.7583	-199.552
-11.2019	-1.0166	-201.257
-10.4757	10.4616	-199.558
-9.08296	23.5421	-193.874
-7.84762	34.2307	-182.016
-29.258	-56.7076	-120.034
-33.4167	-59.1513	-135.684
-28.8421	-60.3219	-148.692
-30.0935	-50.6162	-163.42
-29.1241	-43.0157	-174.202
-27.4944	-34.4286	-184.607
-26.0364	-24.9084	-192.207
-24.607	-14.5574	-197.42
-23.4112	-3.69517	-200.148
-27.3697	8.51822	-197.98
-24.6273	15.8435	-196.621
-49.6277	8.12401	-138.203
-41.596	-47.6933	-130.817
-43.7908	-46.3973	-142.673
-42.1915	-45.2056	-156.235
-41.3725	-39.3528	-166.759
-39.9895	-31.4694	-177.569
-37.623	-22.0871	-186.286
-35.9463	-10.0949	-192.229
-36.0227	2.20133	-193.86
-36.8003	15.6107	-190.495
-37.3244	31.3239	-179.415
-48.2409	26.895	-168.345
-47.5008	-36.6338	-133.045
-50.4698	-34.7757	-145.911
-51.6962	-31.1486	-157.734
-51.3023	-22.3072	-170.524
-48.8623	-11.3229	-178.664
-46.0299	1.12157	-184.287
-46.6195	12.8413	-182.483
-52.4263	-21.8694	-139.594
-55.9877	-17.0159	-151.211
-56.548	-10.1569	-162.269
-55.235	1.34675	-168.622
-54.6712	15.6464	-166.248
-52.4552	19.9826	-157.314
-49.7368	-12.4711	-131.224
-54.5087	-7.60012	-141.122
-57.1153	-3.29131	-150.381
-57.2825	7.24791	-157.527
-43.5544	-11.7698	-123.369
-38.043	-10.42	-117.329
-47.4915	-0.209614	-129.648
-51.3856	1.51609	-136.165
-50.1509	14.0115	-144.618
-45.799	10.7876	-137.769
-37.5509	8.88178	-132.583
-31.8523	5.64161	-123.827
-14.1524	-41.5444	-106.697
-19.066	-29.7527	-116.077
-26.8279	-34.8419	-117.961
-33.4528	-23.4923	-118.916
-28.2519	-10.82	-114.569
-41.5314	0.393918	-122.277
-36.2194	2.47237	-120.81
-28.9183	36.8977	-179.344
-18.3238	-55.8718	-112.366
-9.25468	37.7909	-171.41
-12.097	44.6708	-159.529
-11.1262	43.9411	-149.832
-22.0408	42.5355	-169.504
-32.7909	41.8802	-166.91
-42.5914	36.5832	-162.406
-46.621	36.879	-149.314
-43.1107	39.5283	-140.296
-33.6582	40.6842	-137.133
-22.5298	44.3205	-141.887
-40.1134	43.6356	-154.041
-29.8474	47.6928	-158.497
-19.4417	47.2026	-162.392
-35.7194	44.3018	-145.39
-27.9416	47.5985	-148.24
-19.285	47.3715	-154.334
-16.8247	-46.3328	-108.929
-35.6134	-32.2167	-119.928
-28.6474	-15.46	-116.077
-36.6658	-17.2244	-118.184
-34.1607	-6.69756	-115.298
-44.0785	-3.30452	-123.364
-43.8843	5.34417	-129.88
-43.9334	24.6381	-180.62
-28.8991	26.5817	-189.255
-30.2065	44.9583	-143.15
-55.9263	11.3001	-151.298
-54.4011	4.08554	-143.041
-20.2854	33.9981	-188.19
-19.4099	3.48494	-201.401
-18.256	20.2291	-196.21
-31.3502	-18.4026	-192.629
-46.9251	-30.7581	-169.801
-35.7358	-53.987	-150.322
-23.9065	-63.8581	-125.642
-37.8697	-47.5603	-122.03
-6.64813	-50.975	-105.73
9.25204	-50.0807	-115.648
22.8937	-39.8811	-121.324
29.8317	-31.0929	-126.279
-4.25604	-64.2893	-117.127
-2.71559	-68.7507	-132.577
-1.48991	-66.5569	-147.144
-0.707	-58.4514	-162.607
0.231028	-50.9093	-173.695
1.00604	-42.8533	-182.426
-0.27352	-32.9408	-190.745
0.53753	-22.7279	-195.911
0.937944	-12.7508	-199.369
0.995779	-1.90066	-201.094
1.88707	9.5656	-199.393
2.24394	22.7211	-193.722
2.24749	33.4991	-181.881
8.66653	-59.4563	-119.527
12.8445	-62.5042	-135.066
8.49659	-63.0281	-148.192
11.5256	-53.6326	-162.863
11.9493	-45.9926	-173.653
11.8521	-37.2804	-184.081
11.9847	-27.6641	-191.699
12.2017	-17.2252	-196.928
12.6575	-6.30935	-199.665
18.2763	5.2099	-197.369
16.5835	12.8566	-196.069
38.6465	1.72609	-137.023
22.4578	-52.3358	-129.961
25.1312	-51.3926	-141.751
24.0817	-50.0089	-155.349
24.3954	-44.1195	-165.879
24.4516	-36.1399	-176.707
23.6953	-26.5313	-185.466
23.9238	-14.4341	-191.428
25.8155	-2.28056	-193.033
28.4284	10.8831	-189.622
30.9174	26.3779	-178.502
40.783	20.4428	-167.154
29.9525	-42.2475	-132.009
33.4996	-40.8616	-144.787
35.5503	-37.4721	-156.567
36.7756	-28.6909	-169.346
36.1622	-17.4853	-177.527
35.3042	-4.77336	-183.199
37.529	6.74234	-181.358
37.1277	-28.3601	-138.397
41.6594	-24.0932	-149.905
43.4968	-17.4079	-160.931
44.0255	-5.84744	-167.294
45.4662	8.38862	-164.908
43.6617	13.0162	-156.028
35.5995	-18.6561	-130.083
41.2855	-14.5431	-139.841
44.7314	-10.6729	-149.018
46.6065	-0.281748	-156.138
29.3761	-17.0556	-122.394
23.9581	-14.9137	-116.5
35.1043	-6.19599	-128.543
39.3786	-5.06231	-134.951
40.1836	7.46429	-143.409
35.2317	4.9147	-136.685
26.6599	4.22792	-131.724
20.3229	1.86006	-123.129
-4.44454	-42.248	-106.567
2.3656	-31.306	-115.791
9.36001	-37.4648	-117.477
17.5751	-27.1907	-118.234
14.1416	-13.8926	-114.002
29.0995	-4.72527	-121.333
24.1056	-1.89986	-120.003
23.4038	33.1055	-178.644
-2.233	-57.038	-112.151
3.87042	36.8396	-171.235
7.35777	43.2608	-159.268
6.03426	42.6974	-149.602
17.1517	39.6949	-168.98
27.6222	37.5016	-166.102
36.4333	30.8556	-161.349
40.1137	30.5927	-148.154
36.7832	33.7377	-139.227
27.5154	36.2505	-136.315
17.158	41.444	-141.356
34.7762	38.2078	-153.039
25.3247	43.6941	-157.759
15.0643	44.7017	-161.931
30.2956	39.5172	-144.507
23.1529	43.8953	-147.556
14.7192	44.907	-153.879
-2.43207	-47.376	-108.737
18.4814	-36.1374	-119.204
13.904	-18.544	-115.507
21.6375	-21.4501	-117.404
20.6004	-10.6665	-114.565
31.1148	-8.75437	-122.359
32.343	-0.180625	-128.86
36.5233	18.8068	-179.544
22.1613	22.8809	-188.572
24.8773	40.9659	-142.413
45.6834	3.93564	-149.939
42.9149	-2.96772	-141.739
14.6816	31.4638	-187.722
9.76788	1.3702	-201.01
10.9024	18.1158	-195.82
18.1902	-21.9931	-191.966
31.2081	-36.4211	-168.756
16.2725	-57.7564	-149.626
2.49115	-65.7714	-125.289
18.5571	-51.65	-121.275
-43.739	-20.2418	-125.379
28.3907	-25.4696	-124.414

## Sheet: Sheet4
51.0673	-24.6277	-110.505
47.9456	-42.8435	-116.294
47.7501	-43.2241	-51.7529
57.347	12.8446	-28.0259
61.8453	38.7858	-45.8716
63.1066	45.7882	-74.0852
60.4811	30.2388	-98.4945
55.1005	-1.04158	-98.5739
61.9324	-10.047	-98.4742
60.0102	-15.1518	-98.9727
68.7832	-17.6386	-102.878
69.5345	-10.6352	-105.697
75.0258	-2.27802	-106.386
65.8848	3.76606	-95.0361
80.3621	14.8278	-88.4464
97.3522	15.6736	-68.644
80.7719	28.9221	-95.1969
71.7395	30.0085	-94.2963
45.6518	-7.24646	-98.507
45.7597	-12.7005	-99.0014
36.6754	-12.1155	-102.942
38.3185	-5.26555	-105.76
35.938	4.44574	-106.465
46.5288	7.09561	-95.0751
36.554	22.3635	-88.5347
20.7458	28.8512	-68.7983
40.9038	35.7801	-95.2772
49.7765	33.7865	-94.3405
56.7873	8.75915	-99.0396
46.6822	-50.1237	-110.803
45.5847	-56.4128	-103.042
45.1683	-58.716	-92.9894
45.1302	-58.814	-82.4316
45.5655	-56.1556	-71.5321
46.4984	-50.6169	-61.672
48.7302	-37.4519	-45.4265
50.018	-29.8992	-39.7647
51.3525	-22.0823	-34.7071
52.8213	-13.4986	-30.8849
54.3057	-4.84108	-28.4766
55.7951	3.83199	-27.2357
58.7815	21.1608	-29.9847
60.1411	29.0189	-33.9244
61.2355	35.3183	-39.2368
62.064	39.9717	-53.1831
62.5114	42.4843	-60.734
62.8968	44.6438	-67.619
59.4632	24.3297	-97.8082
58.1648	16.7749	-98.392
56.2294	5.51632	-98.9777
55.6949	2.41481	-98.5109
70.3439	45.7351	-77.7403
73.7348	42.49	-85.0404
73.2468	38.6739	-92.7886
68.1776	33.7743	-97.5515
54.4046	36.1435	-97.5792
51.2454	42.4585	-92.833
52.0302	46.2235	-85.0841
56.282	48.154	-77.7686
65.5751	-14.2012	-100.191
68.6827	-19.2602	-101.549
73.3196	-24.2637	-101.873
79.1637	-25.7038	-99.9196
40.8372	-9.94587	-100.241
36.223	-13.6766	-101.615
30.1821	-16.8434	-101.959
24.1851	-16.2466	-100.03
69.9727	40.515	-49.3815
79.2095	39.4796	-51.1575
87.0098	34.4709	-53.035
93.6156	28.6058	-56.4293
97.4408	22.4841	-62.1219
94.9672	10.8967	-72.9305
90.1012	9.14354	-77.9024
84.5218	8.15018	-82.537
78.5047	7.10358	-86.5753
72.2452	6.69995	-91
54.7766	43.129	-49.4121
45.7318	45.2383	-51.2249
36.7136	43.1227	-53.1363
28.541	39.7997	-56.5604
22.9125	35.3042	-62.2721
21.4144	23.5491	-73.0787
25.4343	20.2673	-78.0327
30.3791	17.4636	-82.6461
35.7164	14.4639	-86.6615
41.4985	11.9889	-91.0619
51.5391	-45.3287	-114.094
66.2147	-46.354	-101.889
80.8067	-39.111	-98.9177
85.6548	-31.0087	-93.2209
52.4982	-58.0914	-103.872
52.9881	-61.3752	-89.2716
53.6728	-58.5031	-75.1967
55.0401	-50.5749	-60.6537
56.7917	-42.8465	-50.7069
58.4774	-34.9188	-42.9387
58.091	-24.8912	-35.9901
59.9115	-15.5446	-30.9793
61.0034	-6.02234	-28.0493
62.0242	4.16596	-27.2574
63.8449	15.137	-28.7933
65.4648	28.2461	-32.489
66.247	38.3165	-42.784
65.412	-55.8985	-101.091
67.9975	-57.1752	-86.722
62.9699	-55.3119	-74.4865
66.8477	-46.8984	-60.0486
68.6262	-39.9578	-49.7545
69.5197	-30.6535	-41.1102
70.7587	-21.6766	-33.9779
71.842	-11.6623	-29.361
73.2495	-1.2989	-27.3986
79.4573	9.10772	-28.8462
78.1537	16.6207	-30.6559
95.3341	-1.14329	-83.7315
78.3552	-49.5539	-91.1288
78.9101	-46.2066	-80.0093
78.6246	-44.7989	-66.7782
80.1036	-39.7833	-56.5475
81.5869	-31.9971	-46.3993
82.1363	-22.5178	-38.3604
83.9093	-10.8245	-33.3586
86.6945	0.782394	-31.8912
89.6804	13.0329	-35.3577
91.8661	27.41	-46.7494
99.4432	20.0945	-57.6659
85.5075	-40.6857	-88.7693
88.2406	-38.4854	-76.5009
90.3259	-34.5588	-65.2542
93.7459	-26.8884	-52.7168
95.2039	-16.1428	-44.893
95.6737	-3.52084	-39.7355
98.0815	7.43622	-42.1421
92.4007	-28.2983	-82.1829
97.3447	-24.3296	-71.0051
100.438	-18.0006	-60.5672
102.687	-6.94387	-54.4507
103.435	6.68307	-58.0845
100.32	10.5845	-66.715
91.3209	-19.7196	-89.9192
96.8644	-16.2398	-80.5914
100.675	-12.6642	-71.9094
102.357	-2.99007	-65.4162
85.9543	-17.3191	-97.3988
81.1587	-13.9582	-103.329
91.8336	-7.35718	-92.0075
95.2146	-7.41629	-85.4503
96.6504	3.15218	-77.4557
92.9558	1.87839	-84.2466
86.3011	3.50083	-89.6172
80.1978	2.95509	-97.3389
54.3036	-35.3069	-112.05
61.9574	-26.0679	-102.051
67.7788	-33.8124	-100.241
75.5809	-26.181	-100.529
72.7448	-11.5353	-106.752
86.7497	-4.39421	-99.1829
83.1401	-0.459933	-101.007
85.5213	34.9723	-46.6804
55.2524	-51.4792	-107.607
67.9643	40.2713	-53.771
71.6992	45.1392	-65.9005
70.5423	44.3904	-74.6176
79.9811	41.3871	-56.1452
88.6508	36.5962	-58.8496
95.3729	29.4605	-63.3027
97.5056	27.2447	-74.8436
93.216	29.2997	-82.5463
86.6532	34.116	-86.1923
79.3967	39.673	-81.6814
93.6417	35.184	-71.286
86.7128	41.5218	-67.0197
78.5216	45.0652	-63.2487
90.0457	37.0286	-79.0762
84.504	41.3643	-76.1818
77.7801	43.2626	-70.5164
55.6001	-41.3616	-109.107
76.5103	-34.8748	-99.9286
72.7773	-16.2447	-105.054
79.1234	-20.9784	-102.084
78.5164	-9.01588	-105.977
88.2487	-9.05321	-97.9395
89.8781	-1.25095	-91.9758
96.2649	19.1218	-45.5303
83.9262	25.4296	-37.2509
85.6101	38.897	-81.0819
101.041	0.31118	-71.3336
98.5372	-6.02651	-78.8134
77.3095	34.5791	-38.6163
70.9236	6.44886	-26.7915
73.0292	22.5629	-31.128
77.3463	-17.0819	-33.1686
87.2946	-32.9015	-53.745
70.6369	-51.4211	-72.7571
58.5472	-59.7794	-96.0867
75.2713	-49.3139	-98.8526
43.7196	-43.9837	-114.11
29.4972	-40.038	-101.963
18.1527	-28.3334	-99.0439
16.2683	-19.0731	-93.3607
38.5111	-55.6853	-103.9
36.8949	-58.6069	-89.304
37.1541	-55.6616	-75.23
38.4577	-47.7224	-60.6871
39.3503	-39.8463	-50.742
40.3801	-31.8058	-42.9752
44.0677	-22.4789	-36.0183
45.4554	-13.0579	-31.0085
47.5966	-3.71615	-28.0764
50.0358	6.22816	-27.2816
51.9917	17.176	-28.8172
54.8596	30.0704	-32.5104
57.5277	39.8164	-42.8016
27.0615	-49.3016	-101.168
24.1418	-49.6312	-86.8104
29.455	-49.5468	-74.554
28.555	-40.3114	-60.1257
29.1576	-33.1686	-49.834
31.3907	-24.0947	-41.187
33.1945	-15.2149	-34.0536
35.5016	-5.41115	-29.4342
37.6303	4.8282	-27.4703
35.2624	16.71	-28.9352
39.0085	23.3543	-30.7347
17.0877	12.3164	-83.8892
16.9433	-38.99	-91.2526
17.4953	-35.6422	-80.133
18.183	-34.402	-66.9
18.4249	-29.1735	-56.6718
19.5889	-21.3324	-46.5242
22.2071	-12.209	-38.4811
24.4237	-0.591958	-33.4785
25.6712	11.2794	-32.0141
26.9639	23.8211	-35.484
29.7526	38.0946	-46.8745
20.2093	33.7241	-57.8256
13.1562	-28.2401	-88.9151
11.2675	-25.2447	-76.6559
10.5701	-20.8395	-65.4149
9.86058	-12.4587	-52.8858
12.0464	-1.83832	-45.0606
15.801	10.2186	-39.8965
17.2023	21.3488	-42.305
10.7727	-14.2569	-82.3474
7.39528	-8.85682	-71.1863
6.55398	-1.85104	-60.7563
8.10491	9.32577	-54.6412
11.9675	22.417	-58.2688
16.2404	25.0476	-66.8844
14.6872	-6.53737	-90.0736
10.5886	-1.39889	-80.7652
8.15789	3.25026	-72.0958
9.78001	12.9347	-65.6027
20.5767	-6.07306	-97.5306
26.2428	-4.51171	-103.439
18.343	5.28441	-92.1556
15.1109	6.36288	-85.6117
17.2578	16.809	-77.6156
20.341	14.3693	-84.3929
27.1763	13.6713	-89.7363
32.7766	11.1123	-97.4344
44.4547	-33.6127	-112.07
40.2889	-22.3405	-102.094
32.2073	-27.6936	-100.313
27.4048	-17.8939	-100.626
34.9961	-5.04193	-106.828
24.1528	6.3735	-99.309
28.8766	8.87428	-101.117
38.2592	43.1021	-46.7756
38.1392	-48.5354	-107.642
56.6053	42.2252	-53.7939
54.7592	48.0532	-65.9347
55.6335	46.955	-74.6477
45.6615	47.2907	-56.2143
35.8999	45.6703	-58.9559
27.1973	41.1879	-63.4401
24.4919	39.8042	-74.9907
29.2517	40.3027	-82.6751
37.0608	42.6467	-86.2922
45.7394	45.4626	-81.7492
30.7727	45.9985	-71.4127
39.4043	49.6596	-67.1151
48.2939	50.2649	-63.3096
34.8088	46.5302	-79.1874
41.4693	48.767	-76.2685
48.4188	48.3132	-70.5756
41.1981	-38.8842	-109.136
23.6216	-25.777	-100.035
33.3851	-9.46854	-105.133
25.8106	-11.8077	-102.192
30.395	-0.738198	-106.074
21.1783	2.48401	-98.0746
22.2263	10.3863	-92.1121
22.8324	31.7534	-45.6782
36.5371	33.5813	-37.3464
39.6216	46.8078	-81.1745
12.1461	15.6026	-71.5127
12.4178	8.78746	-78.9869
45.8361	39.9931	-38.6797
42.4089	11.3539	-26.849
45.8258	27.2424	-31.1828
28.5177	-8.68261	-33.267
13.9358	-20.2825	-53.8928
23.5221	-43.3166	-72.852
32.2153	-55.2499	-96.1397
19.9603	-39.7995	-98.964
84.7285	-25.7143	-94.9719
18.9173	-14.3937	-95.1045

## Sheet: Sheet5
-57.425	-1.17964	47.0587
-52.5098	-12.2033	36.5949
-48.4322	-39.3858	96.6637
-67.2948	3.35488	135.157
-76.9952	33.5046	123.813
-76.8555	39.0101	101.337
-72.732	29.9272	74.69
-63.2011	9.90114	66.4965
-54.8981	7.18836	61.6226
-53.7116	3.1701	57.8465
-47.4921	5.51291	56.327
-49.2734	11.4894	56.1001
-45.679	19.992	58.7072
-57.0071	17.2614	71.7852
-48.2542	27.3311	79.1499
-30.505	30.0877	98.6829
-50.1281	38.7529	78.5025
-64.7882	32.0014	79.4142
-67.0053	2.86632	60.4887
-64.7598	-0.773866	56.8118
-70.7098	-2.77532	54.1524
-73.0736	2.99319	53.871
-81.5788	7.17654	55.3448
-73.407	11.407	70.2492
-87.6029	13.2844	75.4646
-106.038	3.10618	91.5717
-93.3687	22.9713	74.5331
-81.4462	27.11	77.562
-66.1857	16.735	69.576
-49.2091	-22.0354	38.8279
-46.2139	-31.6952	43.6666
-44.2664	-39.2508	51.6716
-43.8258	-43.1719	61.9122
-44.5966	-44.0013	73.3029
-46.386	-41.9813	84.7094
-49.9722	-37.1746	104.679
-52.1211	-33.2658	112.724
-54.7113	-27.7783	119.465
-57.717	-20.8467	125.138
-60.7681	-13.6524	130.293
-63.96	-5.38923	132.879
-70.4105	12.011	135.431
-73.4909	21.1381	133.532
-75.8332	28.7678	129.46
-76.8546	34.7421	117.595
-76.913	36.5175	111.452
-76.6103	37.155	105.789
-70.9934	26.0829	73.8836
-68.6854	21.7537	71.6975
-65.2791	14.8196	68.5306
-64.3117	12.5334	67.8164
-70.2925	41.486	97.7253
-65.9901	41.471	90.6103
-65.1298	39.3751	82.8932
-68.3507	34.497	77.136
-79.5408	31.0305	75.9341
-85.128	32.5192	80.8809
-86.1586	34.2261	88.6176
-83.3784	36.763	96.4513
-50.6807	5.71769	59.0507
-46.5222	3.71551	57.0661
-39.8729	2.98353	55.2789
-33.4164	3.93121	56.5547
-68.861	-0.767955	57.3516
-70.4375	-4.81921	54.8281
-74.7303	-9.45559	52.0159
-80.4373	-12.8498	52.1408
-70.267	38.7394	121.089
-61.2085	40.5868	117.209
-50.7995	39.9247	115.894
-41.5434	37.2741	112.536
-34.2724	34.0269	106.671
-31.7333	27.9241	92.1841
-36.3933	26.0326	87.1481
-41.8556	24.2006	82.9324
-47.2661	22.1959	79.2619
-52.6529	20.2371	75.7468
-84.9394	33.5006	119.721
-92.3581	29.4672	114.292
-99.6519	22.4745	111.311
-104.469	14.7922	106.625
-106.98	8.05202	99.8351
-102.649	2.60074	85.4988
-97.0609	4.37488	81.4214
-91.0393	6.64341	78.2772
-85.1103	8.68617	75.6991
-79.3271	10.7256	73.2971
-48.7811	-14.4023	38.9927
-35.26	-15.0018	49.3872
-28.3284	-6.26484	57.1924
-26.1908	-0.0187136	63.5863
-40.4924	-29.2677	44.0414
-37.1308	-38.4978	56.0167
-37.5395	-40.3807	70.1813
-39.5135	-38.2743	86.7547
-40.6639	-36.0999	99.2771
-42.7304	-32.3656	109.434
-47.6074	-27.2465	119.131
-50.8477	-19.532	125.761
-54.8393	-11.6026	131.018
-58.9807	-2.51397	134.452
-63.0353	8.49781	135.89
-68.3555	21.9685	134.161
-72.6133	33.7732	126.185
-30.9843	-23.2289	48.2482
-27.1369	-29.3922	61.6904
-31.2729	-34.2695	73.1446
-30.8587	-31.5971	90.0366
-32.2318	-29.2874	102.254
-35.4981	-24.8559	113.442
-38.8718	-18.9606	122.561
-43.1541	-10.9566	129.068
-47.0824	-2.1081	133.85
-46.9111	10.0243	134.218
-51.6003	16.5114	134.308
-28.2295	21.3938	79.7146
-23.2073	-17.821	61.0295
-22.411	-19.5691	72.3171
-22.5109	-22.9339	85.3776
-22.8756	-21.9075	96.7228
-24.9948	-18.6281	108.667
-29.5916	-12.9016	118.379
-33.5749	-4.03203	126.396
-36.5781	6.62545	130.751
-39.773	18.9361	129.624
-43.9989	33.7989	120.885
-32.7388	31.9435	110.507
-22.4506	-9.28111	66.4833
-19.0846	-10.9308	78.5267
-17.2914	-11.0473	90.3326
-18.0739	-7.60397	104.541
-21.7106	-0.568116	114.632
-27.2326	8.4056	122.396
-29.7188	18.8102	122.946
-20.5475	0.54478	75.35
-16.8321	1.70923	87.4062
-17.4447	4.2998	99.2497
-20.206	11.8283	107.785
-25.2507	22.7818	107.374
-27.8518	26.5012	99.3757
-24.353	9.51025	68.7567
-21.4837	10.4883	79.5008
-19.7744	11.6369	89.2993
-21.3284	17.5426	97.7753
-29.1213	11.9711	61.1775
-35.0902	14.0189	56.5238
-27.7906	19.4843	69.8084
-25.6104	18.027	76.404
-28.6878	23.1357	86.8494
-31.5648	22.6924	80.1163
-37.8749	22.9019	75.4906
-43.1947	23.3985	68.4522
-50.7712	-7.38571	43.4053
-48.3396	-2.44097	53.8376
-40.292	-6.17028	54.4081
-36.8661	2.30391	56.0708
-45.5641	12.7236	55.165
-33.8278	21.1907	64.2267
-39.1395	22.6256	64.2863
-53.3552	38.0396	121.323
-41.7618	-20.9452	42.2357
-71.9362	37.7229	117.409
-68.4966	39.0764	107.252
-69.3681	40.3668	99.793
-60.493	40.9257	114.049
-50.016	40.646	111.258
-39.8846	37.8182	106.645
-36.1656	38.5468	95.8033
-40.4323	39.8462	89.36
-48.8751	40.9655	87.7598
-59.5842	41.6426	92.7093
-44.3231	40.9416	100.588
-53.6551	42.9868	105.311
-62.5039	41.4236	108.837
-47.8932	42.8647	94.4965
-55.2566	43.5878	97.7916
-62.6747	42.0079	103.027
-46.6153	-12.1757	43.8169
-33.1396	-3.98189	56.1442
-43.77	9.05715	54.9843
-34.99	7.87068	55.5553
-40.2511	16.6233	57.0316
-30.2925	18.7662	63.6162
-32.0563	22.5188	71.585
-36.4368	28.2517	121.22
-50.5986	28.1212	129.669
-52.778	42.4606	93.3222
-24.1826	20.6818	92.8814
-24.1935	17.6116	83.7015
-60.946	34.0507	129.647
-52.9146	3.454	136.074
-58.8391	19.8408	134.722
-36.2496	-11.9388	124.009
-19.6804	-14.8787	101.752
-26.8797	-28.7032	76.8602
-34.0081	-31.7295	50.9821
-26.3635	-15.3769	53.034
-54.3569	-16.3929	38.4699
-65.9672	-25.963	46.5074
-78.0128	-23.9955	52.5097
-84.6054	-20.8613	58.0883
-52.1492	-33.4291	42.9493
-50.8753	-43.4054	54.7275
-51.7159	-45.443	68.8503
-54.2713	-43.5444	85.3688
-56.8276	-41.8719	97.7601
-59.2778	-38.2745	107.882
-60.3867	-31.8096	117.933
-63.8637	-24.1788	124.541
-66.6791	-15.8288	129.909
-69.8086	-6.37809	133.438
-73.882	4.62777	134.874
-78.0121	18.5232	133.257
-80.8731	30.8235	125.413
-63.8596	-34.9663	45.1662
-65.1224	-42.9583	58.123
-60.8029	-44.8162	70.3709
-65.5807	-43.9981	86.776
-68.0032	-42.0632	98.8976
-70.15	-37.2313	110.195
-72.7922	-31.0747	119.385
-75.6382	-22.5543	126.028
-78.9997	-13.5008	130.865
-86.8122	-4.2148	130.488
-87.3381	3.76034	130.97
-99.1565	-3.8716	73.0127
-75.2726	-36.4126	56.1336
-76.6383	-38.935	67.2163
-76.5996	-42.251	80.2944
-78.8384	-41.8949	91.4686
-81.2589	-38.7236	103.392
-82.9646	-31.963	113.382
-86.8313	-23.0469	121.414
-91.9632	-13.144	125.575
-97.0835	-1.51473	124.267
-101.78	13.1762	115.476
-107.472	5.26195	103.492
-82.1128	-30.5788	60.8645
-85.6192	-34.6847	72.2645
-88.8597	-36.6023	83.6042
-92.7762	-34.2801	97.532
-96.0981	-27.1282	107.664
-98.8176	-17.1472	115.699
-103.557	-7.5407	116.037
-91.1949	-24.6604	68.6911
-96.745	-26.8048	79.882
-99.869	-25.116	91.503
-103.912	-18.0427	99.9287
-106.885	-6.34911	99.7062
-105.917	-1.3637	92.0271
-92.845	-14.9105	62.2941
-97.4187	-16.5822	72.3342
-101.055	-17.3482	81.6398
-104.992	-12.2998	89.9005
-89.5117	-9.5651	55.491
-85.499	-3.96633	51.7929
-96.6558	-5.05037	63.3115
-98.4949	-7.93775	69.5204
-101.08	-2.67221	80.011
-97.4656	-0.790393	73.8919
-92.0151	3.63011	70.3902
-87.1904	7.70619	64.3349
-57.9804	-9.95919	42.7294
-64.6532	-8.26327	52.3105
-68.5183	-16.2441	51.7639
-76.7177	-11.9181	52.3379
-76.5128	1.67571	52.2667
-92.2174	0.37684	58.7332
-89.0969	4.8047	59.601
-97.4005	22.3204	117.203
-56.1157	-26.0694	40.8902
-82.4304	33.9752	116.426
-84.32	33.4248	105.754
-83.5559	35.2509	98.4195
-92.6147	29.4496	111.033
-99.9612	22.7875	106.56
-105.106	14.4897	100.506
-106.605	13.3168	89.1706
-103.194	17.3309	83.4545
-97.4304	23.3978	83.1826
-90.9234	30.1546	89.6519
-102.765	19.9689	95.0698
-97.7957	27.1735	101.137
-90.6208	31.3907	106.187
-100.364	23.924	89.5269
-95.9485	28.9286	93.8979
-90.0879	32.196	100.419
-58.1951	-16.3089	42.7296
-75.6161	-19.1409	52.1646
-75.5413	-2.28323	52.0104
-81.5542	-8.74499	51.1922
-83.2952	1.26048	52.9996
-93.2901	-3.68771	57.6801
-95.5868	-0.113366	65.5966
-104.098	4.10584	114.888
-94.6304	12.4125	125.558
-96.4394	26.696	89.1419
-103.971	-7.77425	85.3601
-100.529	-9.59006	76.4922
-90.477	23.5156	126.89
-78.429	-5.65138	133.687
-83.9943	10.8661	132.371
-79.4356	-27.3607	119.968
-86.5173	-38.7489	95.4788
-68.2502	-43.4798	72.9725
-56.671	-39.821	48.8574
-73.0915	-32.0594	48.6468
-28.388	4.32076	62.1546
-85.424	-16.0261	56.7866

## Sheet: Sheet6
11.0605	9.05589	-343.547
11.0046	1.96041	-338.144
10.0208	-33.4284	-383.461
10.2042	3.93266	-423.233
10.7333	36.8295	-420.594
11.0082	48.8006	-411.195
11.1775	41.4163	-382.283
11.1163	25.0489	-362.893
2.95026	17.9325	-362.5
5.83624	11.8334	-356.802
-3.16174	15.3313	-352.349
-2.02436	23.6063	-351.33
-7.08096	32.3968	-355.802
3.33376	27.8971	-367.579
-7.44211	33.008	-377.818
-27.9452	32.4922	-396.01
-9.60419	44.1445	-380.783
0.763964	43.2848	-384.487
19.067	17.6859	-362.657
16.1075	11.6763	-356.903
25.2935	14.8959	-352.627
24.4299	23.2016	-351.588
29.6648	31.8345	-356.161
18.8894	27.6591	-367.731
29.6147	32.4411	-378.18
49.7335	31.3037	-396.769
32.0582	43.507	-381.19
21.5982	42.966	-384.69
11.1432	30.1037	-368.058
10.8364	-8.82705	-338.47
10.6532	-18.2539	-342.462
10.4734	-25.9103	-348.878
10.3122	-31.922	-355.972
10.1784	-35.2256	-364.499
10.0894	-35.2212	-373.624
9.99567	-30.9065	-389.989
9.98134	-27.3589	-397.017
9.97666	-23.2494	-403.938
10.0068	-17.5175	-409.83
10.0558	-11.0448	-414.957
10.1256	-3.78496	-419.187
10.3022	11.9579	-425.776
10.4271	20.861	-426.93
10.5735	29.5685	-425.578
10.7923	39.2532	-418.35
10.8642	42.3282	-415.802
10.9322	45.1362	-413.239
11.1744	38.6124	-378.2
11.1705	34.8481	-372.7
11.1338	28.4423	-366.417
11.118	26.5473	-365.069
3.39736	50.8769	-406.382
-0.647152	51.1392	-398.476
-0.598159	49.9615	-389.712
4.00709	46.2083	-383.499
18.466	45.987	-383.64
23.0617	49.5995	-389.943
22.9757	50.7778	-398.707
18.7715	50.6417	-406.533
-1.08189	15.9149	-357.968
-4.19009	13.749	-354.002
-9.38568	11.705	-352.051
-15.0423	10.299	-352.626
23.1232	15.5446	-358.204
26.2405	13.2834	-354.299
31.4082	11.0809	-352.45
37.0068	9.50265	-353.134
2.83924	37.9831	-420.948
-5.94929	38.4386	-420.575
-13.9066	35.7598	-417.439
-21.0517	33.4509	-412.409
-26.4578	33.059	-405.131
-25.4647	32.4922	-389.979
-19.2825	29.278	-386.58
-13.7578	28.2915	-380.752
-7.80356	27.7409	-376.268
-1.82677	28.7532	-372.822
18.6505	37.7412	-421.103
27.4545	37.9275	-420.901
35.3858	35.0056	-417.92
42.5537	32.4777	-413.03
48.0863	31.9184	-405.859
47.3723	31.3777	-390.69
41.1622	28.3532	-387.17
35.7247	27.5344	-381.235
29.845	27.1649	-376.635
23.9704	28.3585	-373.073
8.27504	-2.01253	-339.789
-4.71862	-8.4185	-347.066
-17.414	-0.936262	-349.809
-22.2851	3.95257	-356.412
4.39802	-18.8896	-340.195
2.99931	-30.6626	-349.199
2.41242	-34.9137	-361.027
2.24577	-34.873	-374.717
1.74626	-33.2174	-385.107
1.73403	-29.281	-393.689
3.6726	-24.3375	-402.674
3.72906	-18.6911	-410.079
4.20822	-11.422	-415.587
4.86741	-3.00291	-420.32
4.97626	6.8676	-424.799
5.52719	20.0911	-427.358
6.34735	34.1026	-423.55
-6.12266	-16.9446	-343.328
-9.19521	-25.3484	-353.619
-5.48988	-31.5333	-362.999
-8.16113	-30.9682	-376.992
-8.08431	-29.0915	-387.108
-7.21786	-25.0156	-397.068
-6.65148	-20.1313	-405.697
-6.09068	-13.7601	-413.324
-5.62184	-6.02203	-419.023
-9.20037	4.28095	-422.288
-7.31812	10.9753	-424.669
-28.5952	26.5682	-374.66
-16.8129	-14.4876	-353.659
-19.0799	-18.5389	-362.279
-18.3907	-23.3948	-372.726
-18.7563	-23.7523	-382.398
-17.8516	-20.8763	-392.796
-16.887	-16.9226	-402.85
-16.6087	-9.77343	-411.627
-16.7135	-0.147653	-416.818
-17.7554	11.5999	-419.878
-18.1418	27.8547	-418.014
-26.9004	29.0991	-406.891
-23.212	-7.10611	-357.357
-26.4917	-11.1556	-367.314
-27.3243	-12.9144	-377.466
-27.7462	-11.3322	-390.365
-27.6315	-6.46154	-401.087
-25.5787	1.34863	-409.741
-25.6146	11.6492	-412.326
-28.6424	1.995	-366.08
-31.6251	0.974088	-376.742
-31.9237	1.69423	-387.844
-32.1535	7.93822	-396.985
-30.8598	20.5528	-399.962
-30.8696	28.7377	-394.94
-26.9938	13.3781	-361.822
-31.4735	12.8854	-371.199
-33.4916	12.3317	-380.289
-33.8359	17.6268	-389.803
-22.2975	18.1172	-354.997
-16.1863	22.6943	-350.583
-26.5044	24.97	-364.383
-29.2167	22.2855	-370.268
-28.8532	27.8918	-382.511
-25.385	27.8222	-375.783
-17.3782	27.9055	-371.736
-11.3429	31.5128	-365.338
7.51375	3.28317	-342.757
1.68962	6.15905	-351.445
-4.89557	1.40367	-350.81
-11.7993	9.80895	-352.411
-5.60496	24.266	-349.326
-20.6091	29.2692	-359.393
-15.019	30.9529	-360.589
-11.6862	33.0164	-421.226
3.65744	-10.85	-340.996
4.95003	39.8054	-418.67
1.50912	45.1141	-413.331
2.88542	47.3898	-407.287
-6.75155	41.8178	-418.509
-15.5879	40.2725	-414.676
-23.3594	38.0887	-407.797
-24.6881	41.9138	-396.591
-21.5939	46.3848	-391.406
-14.034	47.8722	-391.542
-6.03056	47.9706	-399.217
-19.7778	44.6584	-404.044
-12.9285	46.9546	-411.099
-4.80233	46.6031	-415.301
-16.2461	48.2404	-398.858
-10.6551	49.7192	-404.037
-4.23982	48.7904	-410.087
5.27558	-2.09557	-344.039
-13.0843	2.5415	-349.935
-6.03566	18.8963	-348.745
-14.6923	15.6126	-350.168
-11.8505	27.0125	-351.624
-23.4477	25.7581	-357.966
-23.6138	29.1607	-367.068
-22.4549	21.7492	-415.014
-11.3738	21.625	-424.09
-11.9081	49.2315	-398.56
-33.0618	23.4705	-386.313
-31.9291	21.1637	-376.941
-4.31752	29.0823	-426.349
-2.28916	-0.110714	-422.527
-2.1091	15.411	-426.846
-11.7968	-15.6713	-408.635
-23.2146	-17.2847	-386.973
-11.7528	-27.501	-366.007
-1.87285	-25.1361	-344.284
-13.1892	-10.6022	-348.059
13.5788	-2.09368	-339.841
26.2259	-8.89196	-347.368
39.0883	-1.80077	-350.361
43.9769	2.93874	-357.058
16.9291	-19.0814	-340.317
17.791	-30.889	-349.343
18.0166	-35.1525	-361.18
17.9172	-35.1128	-374.87
18.2642	-33.4701	-385.268
18.2294	-29.5333	-393.85
16.2679	-24.5302	-402.797
16.2397	-18.8825	-410.201
15.8757	-11.6005	-415.701
15.3822	-3.16379	-420.422
15.4879	6.70676	-424.902
15.2919	19.9417	-427.454
14.9752	33.9706	-423.634
27.4412	-17.4581	-343.656
30.0538	-25.9489	-354.002
25.9786	-32.0148	-363.306
28.3923	-31.5275	-377.349
28.1755	-29.6463	-387.462
27.2399	-25.5429	-397.405
26.6549	-20.6409	-406.022
26.1405	-14.2532	-413.638
25.7975	-6.50275	-419.33
29.6251	3.68691	-422.667
27.9024	10.4364	-425.013
50.6185	25.3562	-375.434
37.9979	-15.3262	-354.194
39.9713	-19.4424	-362.855
38.93	-24.2719	-373.285
39.0957	-24.6375	-382.963
38.0767	-21.732	-393.342
37.0374	-17.7477	-403.376
36.8067	-10.5907	-412.148
37.1045	-0.971087	-417.343
38.4454	10.74	-420.427
39.3652	26.9749	-418.576
48.3732	27.9474	-407.626
44.5464	-8.14283	-358.018
47.5057	-12.2878	-368.036
48.0858	-14.0682	-378.202
48.3041	-12.4958	-391.108
48.1292	-7.62071	-401.827
46.1478	0.251195	-410.441
46.4483	10.5466	-413.03
50.0814	0.790498	-366.848
52.8229	-0.317996	-377.566
52.9265	0.395995	-388.673
53.1688	6.63276	-397.818
52.2038	19.2819	-400.773
52.5619	27.4612	-395.754
48.8652	12.2174	-362.562
53.1439	11.5907	-372.025
54.9663	10.9782	-381.153
55.2866	16.2632	-390.673
44.4502	17.0959	-355.649
38.5692	21.8565	-351.117
48.6808	23.8197	-365.117
51.1943	21.0551	-371.053
50.7636	26.6736	-383.288
47.4268	26.7081	-376.494
39.5068	27.0352	-372.292
33.7107	30.8235	-365.778
14.4437	3.17714	-342.825
20.1824	5.87611	-351.626
26.6301	0.921318	-351.118
33.7553	9.11194	-352.855
28.0674	23.7508	-349.654
43.0182	28.2956	-360.014
37.4599	30.15	-361.101
33.0091	32.3325	-421.662
17.8995	-11.0679	-341.135
16.6413	39.6266	-418.785
20.3466	44.8259	-413.515
19.1588	47.1408	-407.445
28.3999	41.28	-418.852
37.258	39.4639	-415.192
45.0919	37.0414	-408.465
46.7553	40.8206	-397.288
43.9011	45.3827	-392.045
36.3891	47.1007	-392.034
28.2441	47.4462	-399.552
41.7868	43.7165	-404.645
34.8746	46.2232	-411.565
26.661	46.1217	-415.608
38.4682	47.4033	-399.392
32.8251	49.0539	-404.461
26.2675	48.3236	-410.385
16.4908	-2.26717	-344.148
34.8654	1.80785	-350.403
28.3449	18.3702	-349.081
36.8676	14.8238	-350.671
34.348	26.3057	-352.075
45.7754	24.699	-358.642
45.8679	28.0977	-367.746
43.5473	20.7394	-415.658
32.2925	20.9569	-424.516
34.1692	48.5265	-399.01
54.76	22.1268	-387.171
53.7404	19.8529	-377.777
25.4249	28.6273	-426.639
22.5794	-0.491211	-422.77
22.79	15.03	-427.089
31.8759	-16.3395	-409.062
43.6596	-18.3079	-387.626
32.3021	-28.1751	-366.437
22.9249	-25.5155	-344.526
34.6048	-11.3335	-348.525
-21.024	9.21336	-356.067
42.8842	8.23555	-356.691

## Sheet: Sheet7
-49.5814	-22.3232	71.8865
-47.5522	-30.1352	68.7903
-48.4696	-43.262	128.987
-61.7243	6.99318	151.942
-66.4974	33.7786	129.543
-66.2869	37.2265	114.193
-61.5563	25.5179	84.0203
-56.0727	2.63903	81.8924
-46.8142	-3.78813	86.6038
-48.2417	-12.4088	84.3087
-40.3383	-9.88571	78.9993
-41.3384	-3.68095	74.348
-40.5487	6.15648	74.5587
-50.0195	5.63181	84.6026
-42.8871	18.2683	90.2499
-27.5815	28.4199	110.889
-42.7564	31.4204	86.8981
-52.3287	26.1832	89.3892
-62.0551	-7.34727	85.5954
-56.6972	-14.3834	83.7492
-64.1706	-15.4512	77.4224
-65.4372	-9.30862	72.7535
-70.5044	-0.838929	72.5767
-63.1111	2.57457	83.7364
-75.7292	10.5988	88.0769
-96.3885	12.3518	106.337
-81.2274	22.4365	84.3527
-70.7215	21.888	88.1723
-57.2782	7.73385	82.1293
-45.7386	-39.7176	75.1997
-44.4612	-47.5063	83.3843
-43.8915	-52.5682	92.6386
-44.0162	-54.7168	102.107
-44.8909	-53.691	111.707
-46.4514	-49.4949	120.483
-50.0044	-38.3378	134.804
-51.7888	-32.2574	140.312
-53.6644	-25.6688	145.405
-55.7139	-17.8557	148.805
-57.7404	-9.82821	151.1
-59.7444	-1.57425	152.256
-63.449	15.0275	149.653
-64.9655	22.8766	144.868
-66.1249	29.6789	138.383
-66.4144	34.439	125.959
-66.3739	35.4401	121.813
-66.2283	35.971	117.739
-60.2286	19.841	83.9899
-58.6869	13.7849	82.0631
-56.8834	5.94882	82.4628
-56.4712	4.20352	82.3925
-59.8396	39.6008	109.512
-55.8231	38.2577	101.002
-54.694	35.3896	92.3223
-57.4947	29.4458	87.6275
-67.3493	27.1445	86.9755
-73.0466	31.1038	91.108
-74.3928	33.9212	99.7735
-72.4791	36.6492	108.676
-42.7357	-7.66724	83.4014
-38.6551	-10.4455	81.1228
-33.5216	-15.0181	81.6198
-27.3414	-16.6238	82.9069
-63.5686	-12.5323	82.023
-65.685	-16.7577	79.3343
-68.2925	-23.138	79.3192
-73.2377	-27.3417	79.8702
-60.0072	36.2742	129.831
-51.9146	36.8707	129.642
-43.8864	35.4924	127.826
-36.4346	33.4922	124.737
-30.8551	30.5542	118.876
-29.2829	24.337	105.895
-32.0023	18.7311	101.891
-35.8406	14.54	96.7102
-40.7118	11.5915	92.1287
-45.4387	9.33929	87.9834
-73.4021	33.1462	128.945
-80.8336	30.1174	127.728
-87.1338	25.393	124.965
-92.4882	20.4023	121.028
-95.4185	15.477	114.604
-92.4514	9.58556	101.715
-87.0617	5.87336	98.2478
-81.1545	3.95805	93.7121
-74.9523	3.59546	89.8632
-69.2399	3.78112	86.4086
-44.7127	-32.5411	72.6936
-31.8675	-34.1015	82.8574
-23.1115	-25.6287	86.3618
-19.3033	-18.1383	89.0128
-38.2818	-47.2015	82.5104
-36.3659	-53.6998	96.1331
-37.3436	-52.6216	108.777
-39.2333	-46.5866	121.737
-40.9888	-40.143	130.674
-42.9139	-33.6242	138.173
-47.1371	-25.7346	144.627
-49.4235	-17.004	148.647
-52.0749	-8.55839	151.411
-55.0102	0.762829	152.465
-57.3464	11.2248	151.119
-60.3233	23.1699	145.73
-62.7387	33.5022	134.202
-29.4812	-42.2158	85.7632
-26.1137	-45.4068	98.9494
-30.8382	-46.8435	109.774
-30.2444	-40.1805	123.027
-32.4082	-33.7807	131.812
-35.6471	-26.2023	139.849
-38.4959	-18.2113	145.919
-41.4696	-9.5258	150.372
-44.0011	-0.24511	152.315
-42.9233	10.9435	149.992
-46.1542	17.3816	149.192
-22.6154	12.8677	95.7576
-20.5361	-35.5938	94.5376
-19.6606	-34.2073	104.601
-21.1125	-33.7217	116.688
-22.0696	-29.6671	125.884
-25.2324	-22.5524	134.537
-28.6483	-14.5129	141.992
-31.7302	-4.42245	146.865
-34.2268	6.34053	147.369
-35.8727	18.058	144.252
-38.2351	31.0781	133.634
-29.5153	28.4141	122.849
-17.6839	-26.3949	95.7038
-14.7307	-24.5209	106.852
-14.7247	-21.1597	117.261
-16.8787	-13.4662	128.395
-19.7997	-4.10161	135.941
-24.639	6.3712	140.573
-27.0149	16.5466	137.936
-14.7467	-13.5747	99.6882
-13.1926	-8.60639	110.393
-13.9095	-2.29921	120.389
-17.1772	7.59771	125.727
-22.3137	19.5459	121.73
-24.4314	24.4183	112.581
-18.5122	-5.91652	90.9267
-15.9857	-0.632559	99.9322
-15.3649	3.71706	108.409
-16.9586	13.0974	114.175
-23.37	-5.63187	83.4534
-29.7284	-3.38343	77.9014
-22.7736	5.73525	88.0701
-19.7865	7.45772	93.9517
-23.5595	18.0297	101.447
-26.1185	14.2727	95.3084
-32.5588	12.5365	89.9048
-37.7352	10.5129	82.6545
-45.1795	-26.9919	72.9134
-42.0606	-19.9057	80.8921
-34.8553	-24.3685	83.0113
-30.669	-16.8062	82.6629
-38.6353	-3.09903	74.3339
-29.0655	6.18334	81.8022
-34.2655	8.23697	80.4945
-45.7392	34.4193	133.187
-38.9987	-39.5167	78.7918
-61.8797	36.614	126.535
-59.1825	38.9397	118.951
-59.3634	38.5577	111.966
-51.4372	39.1968	126.143
-42.8092	38.2101	123.21
-34.8832	35.0894	118.287
-31.7474	35.2512	106.583
-34.9622	35.4645	99.2626
-41.6518	36.5221	96.9283
-50.1848	37.0822	103.291
-37.9507	38.5793	111.498
-45.6243	40.6473	116.509
-53.4697	40.3703	120.45
-40.7497	38.8108	104.446
-46.7556	39.6882	108.42
-53.4374	39.5765	114.532
-42.159	-31.135	76.1808
-27.5196	-23.3766	84.0618
-37.0583	-7.57193	76.5464
-29.2823	-10.8159	80.6565
-34.4986	0.768795	75.3489
-25.1273	2.8501	82.5419
-27.198	10.1028	88.0624
-32.773	25.3729	134.511
-44.0576	26.9206	142.821
-44.7178	38.7133	103.197
-19.182	16.5518	108
-18.3032	9.93372	100.749
-52.5596	31.5722	139.906
-48.8655	5.64662	152.2
-52.1738	20.8355	148.643
-34.9055	-11.9678	146.639
-19.3222	-21.0856	127.844
-25.8942	-41.1928	111.325
-32.1451	-49.8474	89.7819
-24.0955	-34.8459	87.3148
-49.5025	-33.6596	72.3767
-61.5002	-41.0215	80.8968
-73.457	-37.3856	83.0308
-80.4765	-32.4238	84.9653
-49.9783	-49.933	81.7365
-50.5172	-57.0045	95.1967
-51.704	-55.9751	107.827
-54.3059	-50.1064	120.74
-56.7046	-43.813	129.634
-58.806	-37.3354	137.121
-59.3392	-28.5841	143.82
-61.6604	-19.8616	147.838
-63.3744	-11.1971	150.663
-65.0087	-1.57209	151.804
-67.3786	8.88201	150.455
-69.3281	21.0671	145.134
-70.298	31.7369	133.702
-60.4052	-49.4373	83.7172
-63.6384	-54.1698	96.4666
-60.1586	-53.6905	107.834
-65.2814	-48.3625	120.709
-67.2789	-41.9239	129.505
-68.7473	-33.9321	137.659
-70.4986	-25.6847	143.802
-72.2431	-16.7122	148.336
-74.3295	-7.32755	150.308
-79.932	2.30107	147.544
-79.8002	9.52445	146.965
-92.0514	-3.34738	91.1634
-72.3723	-47.6989	91.1079
-75.0195	-47.135	100.939
-75.4537	-46.4118	113.093
-77.5408	-42.621	122.214
-78.9493	-35.0967	130.983
-80.3909	-26.5961	138.568
-82.7115	-16.3279	143.492
-85.3029	-5.58701	143.99
-88.6188	5.74045	140.762
-90.9351	18.7714	130.147
-96.1619	12.8505	118.44
-79.1102	-40.7395	91.6396
-83.9545	-40.6864	102.272
-86.7431	-37.9778	112.496
-89.6135	-30.4516	123.583
-92.0908	-20.9834	131.158
-92.9881	-9.59003	136.051
-95.035	0.662244	133.435
-87.873	-30.6515	94.8499
-92.7834	-27.1928	105.127
-96.1772	-21.5108	114.945
-98.3054	-11.3478	120.36
-98.5108	1.75196	116.689
-97.6345	7.32352	107.737
-86.8093	-21.8656	86.4079
-92.5107	-18.503	94.869
-96.0403	-15.1227	103.072
-99.4818	-6.17385	108.715
-81.6837	-19.2496	79.5952
-76.3307	-14.2662	74.818
-87.8043	-9.45104	83.7674
-91.9538	-9.39517	89.1768
-94.2002	1.53335	96.7729
-89.5017	-0.528852	91.1147
-82.337	0.912051	86.6113
-75.938	1.59166	80.1268
-51.5626	-28.4825	72.4911
-58.457	-23.7347	79.8072
-63.157	-30.9777	81.1388
-70.1695	-26.0306	80.0494
-68.0945	-9.97849	72.3848
-81.6269	-6.09104	78.3245
-77.7478	-1.91724	77.6175
-85.6838	25.0913	130.544
-52.266	-42.615	77.914
-71.4759	34.3731	125.9
-73.951	35.4909	117.974
-72.7488	35.4319	111.08
-81.8467	32.0955	124.131
-88.7129	27.4904	120.173
-93.7654	21.339	114.391
-95.161	20.4426	102.387
-91.4832	22.2655	95.5229
-85.7127	26.2327	94.013
-79.1713	30.3131	101.373
-91.7301	26.0205	107.94
-86.4486	31.1138	113.808
-79.8465	34.2107	118.705
-88.4633	27.6685	101.289
-84.0094	30.9885	105.955
-78.7856	33.657	112.855
-52.8279	-33.6264	75.4749
-70.2453	-33.3541	81.2349
-67.7997	-14.7508	74.5124
-73.7933	-21.2104	77.7115
-73.6037	-8.36324	72.7616
-83.7491	-10.8396	78.6632
-85.7977	-3.58169	84.1852
-93.3827	11.219	130.501
-85.0748	17.342	140.107
-84.7378	29.3676	100.55
-98.2577	-1.91433	102.768
-95.2135	-8.02675	95.6599
-79.2061	25.3496	138.143
-72.5907	0.106181	150.631
-75.9052	15.2936	147.073
-76.5332	-21.6889	143.884
-84.0123	-36.1924	123.564
-67.2386	-50.8478	108.589
-55.1739	-55.2252	88.2582
-68.6362	-45.2473	84.3678
-21.9227	-14.1142	86.9451
-79.665	-27.5985	83.1247

## Sheet: Sheet8
-42.2174	-27.1767	-112.765
-39.5521	-48.3008	-115.637
-39.3588	-44.6251	-59.0498
-45.978	8.4196	-45.5394
-49.1772	31.9469	-62.0316
-50.2726	38.8394	-80.3619
-49.1108	27.045	-109.83
-44.851	-6.31476	-110.045
-37.9526	-9.24217	-106.851
-39.2858	-15.8226	-106.436
-25.4946	-19.6422	-112.763
-30.2296	-9.39736	-120.354
-28.4245	0.375478	-121.404
-36.6918	1.32127	-108.409
-30.5892	16.7874	-103.121
-11.2706	24.4564	-84.5841
-29.4165	28.7136	-107.967
-39.4779	28.9428	-107.21
-50.7165	-10.873	-106.701
-47.7626	-16.9056	-106.337
-60.2927	-24.0883	-112.356
-58.4615	-13.0045	-120.024
-62.6892	-4.00246	-121.002
-54.628	-0.970408	-108.199
-64.2992	12.4804	-102.726
-84.4928	15.1009	-83.7263
-68.5439	23.7144	-107.508
-58.8485	26.4679	-106.983
-46.1613	3.86565	-110.86
-38.8648	-53.1578	-109.942
-38.1526	-58.0272	-102.26
-37.6408	-61.2195	-93.3877
-37.5545	-61.0124	-83.7566
-37.8961	-57.5092	-74.7141
-38.5375	-51.7614	-66.7731
-40.0455	-38.8234	-54.3894
-40.8748	-31.9202	-49.8896
-41.7561	-24.675	-46.1028
-42.7545	-16.6812	-44.1418
-43.8258	-8.22394	-43.3526
-44.9024	0.193982	-43.4402
-46.9587	15.8077	-48.675
-47.9148	22.9178	-52.749
-48.6964	28.5741	-57.7756
-49.5336	34.2531	-67.3
-49.7882	35.7867	-72.3049
-49.9938	37.0086	-76.5279
-48.2702	20.4317	-110.2
-47.2362	12.256	-111.102
-45.7839	0.992215	-109.984
-45.3341	-2.37909	-108.358
-43.5183	41.0463	-86.9827
-39.8558	40.3902	-96.7128
-39.3453	37.3122	-106.005
-43.7386	32.2267	-109.512
-55.6044	30.7107	-109.373
-61.053	34.5386	-105.75
-61.1187	37.6735	-96.4637
-57.5156	39.2578	-86.8187
-31.8488	-15.6902	-108.704
-25.4748	-20.1502	-110.884
-21.0756	-21.0304	-111.067
-16.8364	-20.527	-109.712
-55.0443	-18.6538	-108.432
-60.1408	-24.5794	-110.477
-64.1804	-26.5379	-110.562
-68.3777	-27.1124	-109.108
-43.3742	35.676	-66.088
-35.3977	37.4249	-69.5063
-26.7309	35.5608	-71.0853
-19.146	32.1195	-73.4709
-13.3378	28.7755	-78.1015
-12.8579	20.3122	-89.1785
-17.6563	14.5898	-91.5758
-22.3453	9.47062	-95.5455
-27.5194	6.1448	-100.29
-32.3411	4.90461	-104.988
-55.8232	34.0854	-65.9422
-64.0598	33.7628	-69.1705
-72.0137	29.775	-70.5548
-78.5428	24.5304	-72.7751
-83.4288	19.8201	-77.2804
-82.0209	11.4753	-88.3683
-75.9946	7.136	-90.8924
-70.262	3.34838	-94.9841
-64.5288	1.41617	-99.8569
-59.6598	1.41415	-104.668
-36.125	-47.8929	-112.984
-23.9714	-42.6708	-105.782
-13.1849	-32.4674	-106.539
-10.0224	-23.1384	-103.044
-31.7169	-58.4815	-103.745
-30.5256	-60.8349	-90.1256
-30.5089	-57.431	-77.9807
-31.1002	-49.3427	-66.4154
-31.3902	-41.7388	-58.2933
-32.1873	-33.9183	-52.6613
-34.9209	-25.2283	-46.9816
-35.9242	-16.2034	-44.18
-37.7018	-7.43509	-42.6815
-39.5994	2.13268	-42.9379
-41.1523	12.3385	-46.1291
-43.0673	23.2173	-52.1109
-45.3127	32.0307	-60.9707
-22.0346	-51.9759	-102.253
-18.9652	-51.8908	-89.269
-23.0037	-52.1298	-78.106
-21.4692	-42.8706	-66.595
-21.886	-35.6561	-58.6978
-23.4411	-26.9744	-51.9768
-25.1269	-18.481	-46.9923
-26.5612	-9.45147	-43.8811
-28.7645	0.339488	-43.1346
-26.2875	11.0777	-47.1481
-29.4323	17.5294	-49.0136
-8.10926	6.45484	-98.5423
-13.0779	-41.7056	-95.5278
-10.8439	-39.6872	-85.5407
-11.5427	-38.0452	-73.7901
-11.8186	-32.5635	-65.2031
-12.9737	-24.5826	-57.546
-14.8958	-15.9692	-51.3246
-16.8911	-5.29096	-48.0665
-18.3152	5.47946	-48.9364
-18.9567	17.2932	-53.6342
-20.5989	31.1406	-64.8561
-12.0352	27.0277	-74.427
-7.88457	-32.0403	-96.1573
-4.72661	-29.366	-84.9713
-4.35688	-25.181	-75.0216
-4.73393	-16.7694	-64.5922
-6.60437	-6.79234	-58.9029
-9.71019	4.45227	-55.7661
-10.9328	14.4291	-59.591
-4.26849	-18.4194	-93.2081
-2.12975	-12.8592	-83.2135
-2.35714	-6.39453	-73.9229
-3.10745	3.87327	-69.4501
-5.84197	16.4523	-74.0479
-6.97775	21.0481	-83.0226
-6.82625	-11.1857	-102.94
-2.54961	-5.85521	-94.6523
-0.816667	-1.14222	-86.289
-1.54742	8.63929	-80.9901
-11.8217	-11.113	-110.978
-17.6359	-10.2325	-117.43
-9.23137	-0.165165	-106.972
-6.03979	1.32779	-100.477
-8.55765	11.933	-92.5605
-11.5897	7.97836	-98.4834
-18.5903	5.31011	-103.051
-24.9102	4.19872	-111.714
-36.2632	-37.5507	-113.045
-31.5015	-26.762	-108.757
-24.9554	-32.0311	-108.104
-19.237	-22.4979	-110.535
-26.7963	-10.5028	-121.283
-16.1483	-0.232768	-113.546
-21.3578	1.62943	-115.02
-28.4298	35.3126	-65.6247
-31.3243	-51.7379	-108.505
-45.2288	36.0578	-68.2296
-42.5284	38.9032	-77.5229
-42.4546	38.9552	-83.9544
-34.5809	39.026	-72.7575
-25.3239	37.6025	-75.4321
-16.9273	33.6171	-79.4606
-13.3208	33.4885	-90.4504
-18.2633	33.149	-97.5202
-25.8395	34.7772	-100.062
-34.4535	37.089	-94.0606
-20.4578	36.8376	-86.453
-28.4697	39.7797	-82.0835
-36.7284	40.1584	-77.569
-23.8352	37.3228	-93.1543
-30.4213	39.2492	-89.6755
-37.0244	39.569	-83.0981
-31.6677	-42.2414	-109.279
-17.5985	-30.3772	-109.026
-24.0815	-16.3658	-117.456
-17.326	-17.201	-114.184
-22.4456	-5.64472	-120.291
-12.5178	-3.28463	-112.324
-12.6265	3.91176	-106.452
-15.2174	24.5009	-63.1731
-27.0071	26.8816	-55.9063
-28.5169	37.4182	-94.3406
-3.26869	11.7124	-87.2055
-3.14158	4.71828	-94.1433
-35.0787	32.3421	-58.1367
-32.8834	6.54555	-43.6391
-35.4371	21.0846	-50.2524
-20.7218	-12.6352	-46.7248
-7.69414	-24.2521	-64.1844
-17.3755	-46.05	-77.7623
-25.9307	-58.4447	-97.0277
-16.1865	-42.5861	-102.193
-42.9095	-48.7597	-112.904
-55.8163	-46.7396	-105.409
-68.8359	-39.5778	-105.887
-74.1607	-31.3332	-102.292
-44.2999	-60.0892	-103.598
-44.5471	-62.6264	-89.9614
-45.1391	-59.3003	-77.8094
-46.3337	-51.289	-66.237
-47.7775	-43.8326	-58.1013
-48.8425	-36.0463	-52.4662
-48.2512	-26.9315	-46.8254
-49.4846	-17.936	-44.0211
-49.9344	-8.99802	-42.5382
-50.5094	0.738735	-42.8101
-51.6462	10.9978	-46.0062
-52.6659	21.9909	-51.9984
-52.9132	31.0596	-60.8816
-55.2697	-56.2223	-101.863
-57.9618	-56.8733	-88.8122
-53.7368	-56.0565	-77.746
-57.284	-47.4466	-66.1754
-58.5124	-40.3358	-58.2687
-59.0353	-31.5223	-51.5599
-59.4244	-22.8631	-46.5905
-60.2349	-13.7539	-43.4866
-60.5472	-3.72133	-42.7623
-65.736	6.03741	-46.6859
-64.358	13.067	-48.6045
-83.3479	-3.15827	-97.6609
-66.3632	-48.5137	-94.9036
-68.8021	-47.0924	-84.8617
-68.2679	-45.2929	-73.1256
-69.1811	-39.8926	-64.5312
-69.8933	-31.8551	-56.8792
-70.0554	-23.0168	-50.6784
-70.7342	-12.1704	-47.4358
-72.0839	-1.39048	-48.3065
-74.5414	10.1912	-52.9831
-76.6922	23.9736	-64.199
-84.1653	17.8117	-73.582
-73.8327	-40.4664	-95.3847
-77.3029	-38.6389	-84.1211
-78.4834	-34.652	-74.1532
-79.9928	-26.3851	-63.7106
-80.56	-16.2415	-58.0365
-80.3094	-4.56807	-54.939
-81.7227	5.38442	-58.7618
-80.688	-28.1834	-92.3129
-83.9249	-23.31	-82.2553
-85.1159	-16.9685	-72.9534
-86.8681	-6.82868	-68.4689
-87.4905	6.02017	-73.0915
-87.7537	10.7275	-82.0764
-80.2559	-20.5677	-102.08
-85.543	-16.4591	-93.68
-88.2119	-12.3086	-85.2652
-89.8418	-2.64192	-79.9558
-75.6258	-19.2651	-110.231
-70.37	-16.9702	-116.812
-80.7921	-9.30836	-106.133
-84.106	-8.64659	-99.5623
-84.1533	2.27423	-91.675
-80.3618	-0.808527	-97.6778
-73.0225	-1.64459	-102.413
-66.8275	-1.15698	-111.223
-45.3773	-38.7152	-112.938
-52.5982	-29.4575	-108.51
-57.5924	-36.2011	-107.721
-65.5784	-28.4189	-109.992
-61.5272	-14.9403	-120.876
-74.2338	-7.65425	-112.866
-69.6951	-4.54655	-114.454
-70.1816	29.9781	-65.1356
-46.4849	-53.675	-108.327
-54.1741	34.9149	-68.1248
-57.7165	36.9627	-77.345
-57.9493	36.9755	-83.7729
-65.3276	35.0976	-72.3974
-73.9886	31.3847	-74.862
-81.2041	25.4045	-78.7076
-84.9148	24.341	-89.6117
-80.21	25.2342	-96.7945
-73.3472	28.7073	-99.5055
-65.455	33.128	-93.6974
-78.7589	29.3886	-85.7701
-71.6453	34.2632	-81.5778
-63.6453	36.7192	-77.2536
-75.7672	30.6875	-92.5459
-69.7986	34.218	-89.2142
-63.3381	36.207	-82.7898
-48.5579	-44.3994	-109.081
-65.1481	-36.4525	-108.469
-62.5919	-21.2862	-117.005
-68.8432	-23.7833	-113.58
-66.9354	-11.3291	-119.77
-76.9513	-11.5172	-111.569
-78.5199	-4.50733	-105.68
-80.1915	16.1993	-62.4119
-69.2147	21.4889	-55.4118
-71.2885	31.9534	-93.8396
-89.0921	0.74691	-86.2001
-87.6167	-6.07495	-93.1537
-62.8287	28.7965	-57.8116
-58.1335	3.31938	-43.3433
-59.4701	18.0139	-49.9709
-65.1503	-18.3117	-46.2044
-75.2379	-32.8821	-63.3931
-60.7032	-51.5859	-77.2548
-49.7531	-61.4884	-96.7487
-63.2876	-48.6041	-101.641
-11.5832	-18.8029	-106.255
-73.8144	-26.7541	-105.526

## Sheet: Sheet9
-48.8462	-5.27776	131.196
-46.1185	-13.7354	125.205
-40.5581	-40.4981	172.156
-53.2429	-1.80432	203.984
-61.1864	26.7618	196.976
-62.8449	34.9748	181.541
-60.4713	31.0203	155.166
-53.2412	7.25757	147.637
-44.4569	0.565086	143.918
-47.1263	-1.93788	142.433
-36.115	-0.126541	136.348
-43.3477	9.59968	135.645
-40.3355	17.3516	139.174
-45.7397	16.634	149.504
-39.1636	22.9693	155.42
-22.6891	28.5536	172.39
-41.9846	33.1553	154.175
-50.0255	33.4056	159.271
-56.7471	-2.99295	143.345
-53.0385	-3.64945	142.157
-62.7499	-7.83736	135.108
-61.7877	4.26128	134.785
-68.7588	9.12304	137.849
-64.7141	11.1409	148.62
-74.1343	12.8453	153.791
-92.4334	8.36253	169.141
-77.0838	22.994	152.54
-70.887	27.3662	158.299
-56.0304	16.7449	148.553
-43.0624	-24.1443	124.287
-40.6507	-33.1513	128.49
-39.0988	-39.6448	135.531
-38.4256	-43.4	144.415
-38.4836	-44.7522	154.061
-39.1575	-43.9143	163.321
-41.6722	-37.6542	178.395
-43.0791	-33.852	184.968
-44.6707	-29.3095	190.903
-46.5742	-23.5134	195.744
-48.6582	-16.9621	199.765
-50.8893	-9.7131	202.609
-55.4248	5.67368	204.349
-57.6736	13.5468	203.694
-59.7085	20.9272	201.51
-61.5795	28.7659	192.962
-62.0641	31.1067	188.817
-62.369	32.808	184.79
-59.1728	26.7917	153.572
-57.6777	22.0995	150.638
-55.3533	14.5059	147.932
-54.4299	11.3382	147.797
-56.7508	37.8038	177.096
-52.8628	38.3257	169.353
-52.2297	37.8863	161.668
-54.9936	35.2462	157.191
-67.5083	31.6232	156.607
-71.6264	32.271	160.765
-71.9871	32.7892	168.462
-69.101	34.2284	176.521
-40.778	-0.562357	140.898
-35.2556	-1.35057	137.786
-30.4419	-1.48156	136.557
-25.4446	-1.06916	137.387
-58.9832	-5.83279	140.05
-62.9439	-9.36638	136.496
-66.8201	-12.0131	134.862
-71.3171	-14.3493	135.249
-54.818	29.481	195.721
-47.1643	31.5999	194.286
-39.1359	31.404	191.104
-31.4046	30.5456	186.819
-25.557	29.5094	180.402
-23.9031	27.6532	166.227
-27.8165	23.3575	162.55
-32.9148	20.7666	158.906
-37.2219	18.9225	154.956
-41.6205	17.5613	152.181
-67.8885	25.6971	195.112
-75.3368	23.4439	192.973
-81.7164	19.0769	189.12
-87.3981	14.3354	184.21
-91.2167	10.5009	177.343
-90.4028	8.40142	163.129
-84.5032	6.9466	159.909
-78.5182	7.56436	156.781
-73.571	8.39944	153.262
-68.9051	9.66236	150.91
-42.4997	-16.7006	126.165
-29.7918	-18.8272	134.118
-20.326	-9.82672	136.096
-17.6199	-3.65527	141.593
-34.9726	-31.6304	127.428
-32.123	-39.9052	138.515
-31.6	-42.2765	151.065
-31.7859	-41.7612	164.892
-33.0028	-37.5785	174.118
-34.4277	-33.1951	181.93
-38.0468	-28.3242	189.821
-39.9849	-22.2242	195.986
-42.6893	-15.2475	200.165
-45.8784	-7.29113	203.318
-49.0477	2.38673	204.593
-53.0014	14.0587	204.37
-56.785	25.6146	199.47
-26.1195	-26.6031	131.74
-21.9678	-31.695	142.902
-25.1555	-37.0179	152.944
-23.5409	-34.4312	166.725
-24.6509	-31.1185	176.022
-26.7511	-26.6322	185.152
-29.3117	-21.5741	192.581
-31.9447	-14.9283	198.513
-35.0488	-7.33009	202.657
-34.0064	3.48524	204.021
-38.3501	9.15721	204.346
-20.3207	18.7002	155.659
-17.8605	-20.6617	141.394
-15.8331	-22.2988	150.918
-15.8349	-25.5923	161.82
-15.9318	-24.4243	171.141
-17.4506	-21.1102	180.97
-20.362	-16.1892	189.16
-23.2246	-8.5228	195.939
-25.5559	0.578249	199.762
-28.1782	11.5187	199.943
-32.9149	25.846	193.946
-24.1618	26.7871	183.086
-14.459	-12.3176	144.547
-11.0686	-13.488	154.827
-9.79818	-13.5447	164.965
-11.0453	-10.3758	176.713
-13.6958	-4.47649	185.378
-17.9589	3.07494	192.491
-20.2733	12.1477	192.916
-10.8923	-2.309	151.038
-8.4093	-0.822239	161.73
-9.28443	1.43856	172.108
-11.563	8.00853	179.884
-16.5081	18.9878	179.793
-18.8659	25.6706	172.61
-16.9303	5.78023	146.377
-12.7848	7.96828	154.875
-10.8499	9.41547	163.327
-12.6373	15.6276	170.667
-22.5165	7.90369	139.942
-29.0822	10.1768	135.305
-21.2628	15.8641	147.091
-17.9375	15.4429	152.551
-19.9742	22.4751	161.247
-23.4303	19.7366	156.047
-29.5089	19.5045	151.886
-35.6512	19.9246	145.985
-43.5356	-10.6313	130.286
-38.75	-7.08768	138.436
-32.1868	-10.5361	136.836
-28.0397	-2.52803	137.066
-39.6954	9.53627	134.225
-27.9835	17.5919	142.199
-32.863	18.6936	142.432
-40.5499	29.0726	196.028
-36.7915	-23.8222	127.856
-56.9752	30.6058	192.97
-55.5567	35.9108	185.418
-55.5144	36.4686	179.127
-47.1424	34.1299	191.065
-38.4929	34.4666	187.312
-30.2724	33.197	181.21
-28.0545	36.4542	170.122
-32.1739	38.8243	164.012
-39.4495	38.1973	163.262
-47.3503	37.129	170.316
-34.6189	38.0287	176.005
-42.2329	38.6078	182.028
-50.0195	37.112	186.406
-37.9696	39.6824	170.157
-44.2578	39.7077	174.615
-50.5755	38.309	180.868
-38.519	-16.4991	132.201
-25.0969	-8.18113	135.66
-35.7728	4.13755	133.697
-27.5701	3.41541	135.598
-34.713	13.548	136.278
-24.1924	15.0554	141.715
-24.4911	19.0246	148.692
-26.376	20.5614	192.896
-37.9045	19.0192	200.925
-42.3221	39.3784	169.59
-14.9226	20.2227	166.177
-15.2612	16.1945	158.648
-46.365	24.0539	201.755
-39.8976	-2.2581	204.596
-44.9159	11.9476	204.668
-25.8906	-15.7482	194.607
-12.8348	-17.2445	174.848
-20.5134	-31.592	155.646
-28.7877	-34.0906	133.511
-21.3385	-19.0642	135.536
-47.6658	-18.1961	125.925
-57.91	-26.9674	132.808
-70.8453	-24.4521	133.742
-76.8849	-20.8126	138.832
-46.1493	-34.8661	126.907
-45.0872	-43.6583	137.911
-45.3399	-46.2542	150.425
-46.6446	-46.0628	164.2
-48.6421	-42.1061	173.39
-50.4501	-37.8336	181.183
-50.6782	-31.981	189.232
-52.8283	-25.9423	195.387
-54.6304	-18.7044	199.609
-56.4589	-10.3542	202.825
-59.0606	-0.512019	204.127
-61.9369	11.4719	203.954
-64.4932	23.3831	199.111
-56.651	-35.442	130.318
-58.3881	-42.2388	141.205
-53.7288	-45.2899	151.612
-57.6494	-44.3057	165.136
-59.279	-41.1434	174.408
-60.6867	-36.4566	183.571
-61.8658	-30.9985	191.064
-63.702	-24.1221	197.033
-65.496	-16.1446	201.238
-72.2567	-7.58827	202.239
-71.6528	-0.483974	202.794
-87.7377	-0.817139	152.518
-67.5982	-35.0608	139.077
-69.2489	-37.7628	148.429
-68.4269	-40.8177	159.37
-69.7679	-40.0099	168.633
-71.0998	-36.6417	178.47
-71.9758	-31.1315	186.755
-74.2356	-23.2906	193.562
-77.4539	-14.4463	197.345
-81.0952	-3.80081	197.477
-84.2328	10.9894	191.555
-91.1698	7.38824	179.964
-75.1803	-29.8965	141.718
-78.2919	-32.9493	151.695
-80.2008	-33.9264	161.685
-81.8487	-30.8735	173.414
-83.5067	-24.6868	182.126
-84.5552	-16.2048	189.389
-87.4809	-7.30902	189.785
-84.0754	-23.4956	147.628
-87.8753	-23.8278	158.027
-89.2346	-21.7071	168.383
-91.487	-15.1296	176.161
-93.1707	-3.20616	176.222
-94.133	3.88066	169.103
-82.9065	-13.32	143.303
-88.2912	-13.8909	151.357
-91.4166	-13.9087	159.573
-93.854	-7.88478	166.883
-78.7848	-8.38605	137.32
-74.0729	-2.84808	133.209
-84.6976	-2.50037	144.136
-87.7402	-4.76507	149.299
-90.5215	2.05153	157.96
-85.7065	1.70757	153.145
-80.1096	4.85557	149.529
-74.6576	8.6322	144.167
-50.3834	-12.6137	129.967
-56.9999	-12.3711	137.586
-60.5479	-18.7466	135.515
-68.3276	-14.1914	135.189
-64.7061	2.29563	133.06
-79.5426	2.66546	139.797
-76.043	6.19296	140.42
-79.7058	17.7369	194.204
-48.8182	-27.3039	127.295
-66.4364	27.8668	192.529
-69.8108	31.7842	184.754
-69.6039	32.3897	178.47
-76.4276	25.6518	189.7
-83.565	21.4181	185.212
-89.2834	16.1133	178.46
-91.9353	17.9607	167.146
-89.2076	22.313	161.355
-82.6855	25.6805	161.248
-76.0714	28.8142	168.978
-87.7545	22.6458	173.529
-82.1719	27.0454	180.167
-75.1964	29.8233	185.233
-85.3143	25.976	167.951
-80.4179	29.2393	172.93
-74.8915	31.2695	179.736
-51.6415	-20.298	131.589
-67.6698	-20.506	133.677
-65.0838	-4.34803	132.331
-71.7657	-9.37929	133.539
-71.2145	2.98075	134.577
-81.3394	-1.48873	139.052
-83.8029	1.8537	145.929
-86.8287	3.06032	190.08
-76.9923	7.70321	199.104
-81.4403	28.0536	167.768
-93.9953	-2.66892	162.493
-90.9166	-5.70789	155.123
-72.6271	16.4509	200.532
-64.2857	-9.31847	203.46
-67.6421	5.36837	203.609
-68.0251	-27.9463	192.644
-76.5204	-35.6815	171.88
-60.7606	-43.2436	153.771
-50.5652	-40.3952	132.497
-65.02	-31.71	133.501
-20.24	0.183755	140.748
-76.6541	-16.1482	138.12

## Sheet: Sheet10
36.655	-1.78268	130.042
36.2426	-10.3209	122.803
36.2571	-37.163	173.429
38.1238	1.83281	205.529
38.9401	33.1952	193.01
38.8065	39.2826	174.237
38.0938	29.8548	151.85
37.2436	9.00693	142.958
43.9678	5.6334	142.418
42.4698	0.387375	138.441
52.4273	-0.595384	134.994
48.3674	8.13574	134.7
51.4536	15.4534	135.348
45.5033	17.0899	146.149
53.3831	21.5625	152.238
72.2308	20.983	167.85
54.9389	30.8203	151.917
46.3405	30.5957	154.435
30.2958	6.08675	142.662
31.3002	0.757753	138.64
21.1829	0.440656	135.552
25.7989	8.8841	135.104
23.2292	16.3893	135.852
29.6565	17.6153	146.432
22.3125	22.5928	152.793
4.03697	23.2442	169.069
21.3628	31.9337	152.517
30.0118	31.1371	154.727
37.5994	17.6058	146.912
35.9404	-20.6885	125.134
35.716	-29.9293	129.721
35.6294	-36.467	137.009
35.6468	-40.4136	145.305
35.7729	-41.6478	154.651
35.9758	-40.5182	163.911
36.4779	-33.9916	179.9
36.723	-30.3317	186.821
36.9897	-25.6321	193.025
37.2779	-19.4786	197.737
37.5653	-12.9759	201.753
37.8468	-6.06458	204.679
38.3754	9.58222	205.23
38.6113	17.8818	203.03
38.8176	25.9772	199.553
38.962	35.5733	189.823
38.938	37.6293	184.666
38.8631	38.426	178.999
37.979	26.2923	152.034
37.8048	22.5548	149.224
37.5057	15.5328	145.514
37.3915	12.8887	144.032
43.4517	38.9261	170.014
47.6662	36.6634	164.438
47.1469	34.7893	157.91
43.5192	32.1251	153.488
32.8926	32.4775	153.678
29.6094	35.3709	158.224
29.4486	37.2675	164.764
34.0001	39.2396	170.183
47.9711	1.97421	138.862
52.5036	-1.65659	136.251
56.7443	-3.63886	135.737
61.0519	-5.14789	136.649
25.9346	2.70492	139.256
21.0813	-0.614654	136.812
16.703	-2.31112	136.453
12.3402	-3.53265	137.519
45.4789	32.9068	193.684
53.3343	31.5769	192.618
60.6099	30.011	188.403
66.7329	27.5259	182.945
70.6296	24.4622	175.689
70.0175	19.3477	162.228
65.1095	17.4547	158.242
59.5804	17.1527	154.637
54.512	17.2587	151.433
49.8654	16.8782	148.8
32.4247	33.3397	193.917
24.4655	32.5342	193.134
16.9563	31.4585	189.183
10.4913	29.3908	183.95
6.14383	26.6005	176.841
5.9351	21.4727	163.373
10.5616	19.2635	159.217
15.9263	18.6003	155.417
20.8731	18.3742	152.034
25.3873	17.6898	149.238
38.7827	-14.0199	125.414
51.5283	-20.1446	132.138
62.544	-15.0035	135.888
66.756	-10.2637	140.884
41.4996	-30.1551	128.988
42.631	-39.3034	139.336
43.0015	-41.5485	151.317
43.4321	-39.9947	164.879
44.0481	-36.4091	174.585
44.4477	-32.0411	182.983
42.9727	-26.5021	191.163
43.3902	-20.1091	197.158
43.291	-13.1534	201.613
42.914	-5.09595	204.521
43.1622	4.66512	205.175
42.9521	16.9303	203.494
42.5633	29.9238	196.757
51.9813	-28.513	131.215
54.67	-35.3021	142.541
50.7882	-39.0327	152.779
53.3741	-36.6434	166.269
53.457	-33.0403	176.051
53.2429	-28.7888	185.674
53.228	-23.1104	193.476
52.8466	-16.2205	199.455
52.7974	-8.31563	203.17
56.2943	1.50145	202.887
54.5173	7.86893	203.098
70.5509	11.4594	151.76
61.8521	-26.3889	140.683
63.4904	-28.6312	149.792
62.5345	-31.0448	160.83
62.9145	-29.5356	170.27
63.0839	-26.2063	180.439
62.5698	-21.0892	189.261
62.7432	-13.1964	196.171
63.2368	-3.71064	198.845
64.0121	7.69262	197.787
64.4671	22.8181	190.895
71.8982	21.4027	179.028
66.9813	-19.4639	143.739
69.5001	-21.6149	153.537
70.6326	-21.5857	163.427
71.8629	-18.4709	175.308
72.476	-12.4384	184.443
70.9856	-3.75337	190.913
71.1153	6.2596	190.181
72.0502	-10.84	149.687
74.7398	-10.1355	159.584
75.925	-7.84069	169.513
76.1383	-0.683645	176.342
75.4478	11.3668	175.369
74.5092	17.034	168.176
70.2323	-1.48408	144.215
74.3738	-0.795773	151.991
76.5425	-0.0496147	159.959
76.7125	6.04731	166.964
65.9012	1.95267	138.149
61.1273	5.82248	133.719
68.8726	9.18327	143.937
71.7245	7.50243	149.076
71.653	13.6416	157.391
67.967	13.7094	151.966
61.9278	16.0724	148.096
56.447	17.9123	142.56
39.9872	-8.50048	128.325
46.3814	-6.36423	135.412
52.1505	-11.6391	135.141
58.4255	-5.34161	136.21
51.953	7.9124	133.475
63.464	12.6826	139.214
59.0218	15.8432	139.269
58.4411	27.4129	193.318
42.7883	-22.5765	127.706
43.5964	35.2324	190.061
45.5965	39.374	180.624
44.1847	38.6459	172.397
53.5674	34.3719	188.428
61.4706	32.6831	183.71
67.7816	29.2071	176.935
69.676	29.8933	165.832
66.0046	32.3816	160.253
59.3803	35.0862	159.527
52.2404	36.6584	165.406
64.6486	33.5995	171.683
58.1992	36.892	177.716
51.3039	38.3806	182.48
61.3282	35.784	165.991
56.2703	38.0428	169.946
50.5504	39.434	175.773
41.7242	-13.7297	129.547
59.1989	-11.7177	135.452
54.0518	3.00903	133.806
60.5278	-0.359704	135.32
56.7875	10.3681	133.69
66.058	9.04718	138.9
66.5654	14.1399	144.935
68.2406	16.3276	189.464
58.1372	17.4726	198.872
57.5282	36.6711	165.154
75.7301	10.3017	162.29
74.4755	7.0695	154.87
51.7083	24.2378	199.516
49.7915	-2.22284	204.826
49.82	12.3258	204.011
58.0047	-18.9973	194.969
67.8121	-24.0968	173.681
56.8115	-35.6356	154.908
47.0678	-35.0014	134.194
58.5739	-23.1638	134.793
33.5579	-13.8467	125.508
20.6827	-19.1218	132.689
10.1725	-13.2669	136.824
6.4646	-8.26449	141.961
29.9076	-29.7708	129.195
28.5429	-38.8363	139.588
28.4524	-41.0661	151.577
28.6099	-39.5032	165.144
28.5794	-35.8962	174.861
28.7699	-31.5213	183.263
30.8995	-26.1018	191.379
31.1206	-19.7022	197.378
31.8391	-12.7737	201.818
32.8524	-4.76232	204.701
33.2746	4.99299	205.351
34.2364	17.2193	203.649
35.2441	30.1665	196.888
19.6439	-27.4407	131.793
16.9174	-34.0503	143.216
20.9065	-38.0418	153.313
18.9675	-35.5025	166.884
19.4727	-31.9134	176.659
20.3111	-27.6968	186.263
20.9804	-22.041	194.053
22.0304	-15.1987	200.006
22.7355	-7.3188	203.707
19.8886	2.70863	203.538
22.0898	8.9442	203.677
4.50723	13.6494	152.94
10.2796	-24.6788	141.605
8.82253	-26.8184	150.769
10.0098	-29.3031	161.769
10.0677	-27.7833	171.215
10.4821	-24.4621	181.379
11.6486	-19.4007	190.171
12.2449	-11.5219	197.073
12.4764	-2.02746	199.752
12.4206	9.40335	198.708
12.7227	24.5339	191.82
4.79535	23.6278	180.227
5.73262	-17.433	144.834
3.42813	-19.424	154.718
2.65378	-19.3316	164.642
2.05723	-16.1562	176.555
2.17138	-10.1071	185.699
4.46354	-1.54755	192.102
4.97125	8.45289	191.363
1.46141	-8.49932	150.948
-0.820669	-7.62999	160.934
-1.49625	-5.27346	170.896
-0.991228	1.87391	177.72
0.46061	13.8533	176.709
1.51518	19.4544	169.48
3.69848	0.722134	145.404
-0.108189	1.67399	153.322
-1.93691	2.5527	161.361
-1.45274	8.63921	168.36
8.02846	3.87169	139.183
12.887	7.42209	134.581
5.75087	11.2763	145.065
2.97906	9.78198	150.304
3.75367	15.8931	158.604
7.24017	15.723	153.051
13.2806	17.6855	148.965
18.6702	19.165	143.235
32.8262	-8.26303	128.453
26.8445	-5.7164	135.761
20.7327	-10.5974	135.703
14.9307	-3.89936	136.987
22.165	8.90015	134.008
11.2073	14.4154	140.147
15.8482	17.2748	140.041
19.1224	28.7167	194.02
29.0787	-22.1219	127.951
34.3266	35.5398	190.227
32.2696	39.8159	180.862
33.3356	39.0057	172.591
24.2686	35.3434	188.952
16.1075	34.1873	184.521
9.34247	31.1449	177.979
7.10261	31.9682	166.95
10.7293	34.2144	161.241
17.488	36.4753	160.276
24.9217	37.5642	165.894
12.57	35.3264	172.614
19.4345	38.1775	178.408
26.5789	39.2004	182.921
15.8225	37.2929	166.804
21.1568	39.2071	170.573
27.1607	40.2096	176.191
30.7914	-13.3672	129.742
13.7102	-10.2094	136.265
19.7592	4.14615	134.419
13.1325	1.21189	136.167
17.5145	11.6703	134.392
8.36871	10.9601	139.931
8.41538	16.0681	145.974
8.47896	18.3093	190.532
18.9653	18.7715	199.572
19.6407	37.9274	165.831
-0.358136	12.8248	163.65
0.413971	9.52533	156.193
25.847	25.0953	199.978
26.1955	-1.44042	205.248
27.1015	13.0792	204.417
16.543	-17.6224	195.71
5.66596	-22.0361	174.792
15.2012	-34.2559	155.651
24.2201	-34.2438	134.603
13.5518	-21.6709	135.597
65.6397	-5.72313	139.967
7.84577	-3.80673	140.999

[truncated: 205 more sheets: Sheet11, Sheet12, Sheet13, Sheet14, Sheet15, Sheet16, Sheet17, Sheet18, Sheet19, Sheet20, Sheet21, Sheet22, Sheet23, Sheet24, Sheet25, Sheet26, Sheet27, Sheet28, Sheet29, Sheet30 …]
