# Supplementary material for: Covariation of the endocranium and splanchnocranium during great ape ontogeny
Source: PLoS One. 2018 Dec 19;13(12):e0208999. doi: 10.1371/journal.pone.0208999 (PMC6300334; doi:10.1371/journal.pone.0208999)
Supplement: S3 Table — File is an Excel spreadsheet, specimens are ordered as in index (S1 Table). (XLS) [file pone.0208999.s008.xls]

## Sheet: Sheet1
56.9432	-39.4388	-163.287
53.4276	-38.9613	-162.446
50.8657	-37.9563	-164.837
48.6972	-35.7719	-167.161
47.0224	-34.0551	-170.219
45.7794	-32.3655	-173.323
45.8091	-31.042	-176.882
46.2292	-30.0932	-180.847
47.6168	-29.8986	-184.822
50.4696	-30.8147	-187.777
53.9944	-31.9328	-187.875
57.7293	-31.7837	-186.252
56.9432	-39.4388	-163.287
60.3718	-40.5347	-162.731
62.9279	-40.688	-165.338
65.6295	-39.6102	-167.856
67.6323	-38.7286	-171.061
69.2354	-37.6852	-174.278
69.5027	-36.4133	-177.851
69.2239	-35.3047	-181.789
67.7457	-34.459	-185.655
64.5629	-34.0072	-188.355
60.9055	-33.4995	-188.163
57.7293	-31.7837	-186.252
57.5668	-28.8065	-206.526
57.4168	-30.1514	-202.778
57.38	-31.2113	-197.853
57.3862	-32.1278	-192.674
57.7293	-31.7837	-186.252
66.6353	1.27949	-151.983
66.3555	0.762624	-155.925
65.9551	-0.230059	-160.173
65.2883	-2.51484	-163.787
64.6744	-4.57006	-167.376
64.0732	-6.57112	-170.958
63.4952	-8.4663	-174.557
62.9126	-10.3648	-178.249
62.3468	-12.1547	-182.13
61.7885	-13.8819	-186.174
61.3681	-14.9256	-190.63
60.42	-18.5883	-193.492
59.7101	-21.0862	-196.979
59.3716	-21.7911	-201.309
58.6228	-24.1235	-206.646
50.5214	8.86604	-158.748
47.5955	7.63095	-159.656
44.3758	5.98	-161.167
42.2208	4.37341	-163.984
40.4544	3.34637	-167.315
38.9463	2.46851	-170.768
37.7362	0.586112	-174.164
37.2061	-1.44413	-177.91
36.9026	-3.36838	-181.732
36.5372	-5.30099	-185.476
35.6081	-8.55589	-187.874
35.4244	-11.8005	-190.355
36.4844	-14.0402	-193.755
37.8318	-16.6678	-197.321
39.6765	-19.8181	-200.523
42.7196	-22.8069	-203.241
46.7191	-25.4327	-205.04
51.1772	-27.7054	-206.159
57.5668	-28.8065	-206.526
83.8601	1.31258	-160.125
85.939	-1.10996	-161.274
88.0192	-4.00182	-163.067
89.036	-6.33649	-166.109
89.9265	-7.9674	-169.633
90.5967	-9.40442	-173.237
90.5444	-11.5901	-176.699
89.8287	-13.5373	-180.397
88.9776	-15.3263	-184.16
88.1903	-17.185	-187.802
87.4269	-20.4683	-190.145
85.9735	-23.3765	-192.586
83.7752	-24.8459	-195.852
81.16	-26.5672	-199.216
77.8942	-28.5408	-202.172
73.6829	-29.8537	-204.552
68.8344	-30.4595	-205.967
63.7894	-30.5648	-206.682
57.5668	-28.8065	-206.526
56.9432	-39.4388	-163.287
56.653	-41.1554	-160.894
56.5256	-42.2009	-158.242
56.2732	-43.7519	-155.845
56.0089	-45.3693	-153.371
55.69	-47.2255	-150.909
55.2912	-49.4338	-148.45
54.8155	-51.9547	-146.137
54.2575	-54.7918	-144.084
53.7155	-57.5611	-142.015
53.2277	-60.1004	-139.895
52.7524	-62.627	-137.543
22.4944	-37.6384	-137.974
22.6093	-39.6241	-136.893
23.1451	-41.9122	-135.926
24.0864	-44.2646	-135.238
25.3183	-46.5973	-134.654
27.0032	-48.7215	-134.049
29.146	-50.6268	-133.443
31.6061	-52.3708	-132.987
34.1778	-54.0833	-133.604
37.1369	-55.1324	-133.879
39.9796	-56.2309	-134.328
42.7944	-56.1631	-135.404
45.1649	-55.1144	-136.927
46.9673	-53.3428	-138.728
48.198	-51.0313	-140.64
49.1524	-48.5738	-142.555
50.0071	-46.2648	-144.567
50.6651	-44.1495	-146.721
50.7598	-42.2208	-148.983
50.0804	-40.4566	-151.187
48.8032	-38.7109	-153.078
47.1689	-36.9037	-154.616
45.1453	-35.0101	-155.461
42.7179	-33.4034	-155.728
40.0961	-32.1415	-156.144
37.5359	-30.7557	-156.283
34.9251	-29.5906	-156.23
32.3871	-28.5131	-155.824
29.9433	-27.8077	-154.938
27.7534	-27.7525	-153.443
26.0546	-28.0786	-151.435
24.792	-28.9001	-149.185
23.8035	-30.2525	-146.999
23.1398	-31.9385	-144.861
22.8382	-33.5931	-142.633
22.6189	-35.3277	-140.465
22.4944	-37.6384	-137.974
90.6815	-53.0874	-140.79
89.8243	-54.8243	-139.683
88.4357	-56.6812	-138.631
86.626	-58.4201	-137.824
84.5559	-60.0114	-137.102
82.1648	-61.2195	-136.326
79.4691	-62.0272	-135.521
76.533	-62.552	-134.842
73.4399	-62.9792	-135.226
70.3094	-62.648	-135.248
67.2381	-62.4065	-135.455
64.6608	-61.1196	-136.304
62.8652	-59.1361	-137.648
61.8624	-56.7381	-139.328
61.596	-54.0928	-141.175
61.6433	-51.4354	-143.048
61.7097	-48.9498	-145.021
61.8542	-46.7283	-147.138
62.4084	-44.9029	-149.41
63.5964	-43.551	-151.702
65.3483	-42.481	-153.734
67.4729	-41.5232	-155.437
70.048	-40.6635	-156.484
72.9032	-40.2492	-156.971
75.7762	-40.23	-157.615
78.6688	-40.0781	-157.981
81.5245	-40.1504	-158.155
84.3062	-40.2772	-157.968
86.8805	-40.7077	-157.29
88.9937	-41.6278	-155.971
90.5441	-42.694	-154.088
91.5031	-44.0269	-151.92
91.9778	-45.7162	-149.792
92.0132	-47.5538	-147.691
91.7465	-49.2118	-145.47
91.3671	-50.9095	-143.297
90.6815	-53.0874	-140.79
38.5302	1.99597	-172.102
37.7224	-0.884049	-169.817
36.4917	-3.87528	-167.408
34.2932	-6.10562	-164.809
31.4406	-7.15519	-162.357
28.9968	-7.66018	-159.717
26.7395	-8.22185	-156.871
24.204	-7.40413	-153.957
90.6399	-9.81041	-174.254
90.3065	-12.7934	-171.992
90.3157	-16.0744	-169.627
91.5374	-19.0773	-167.17
93.8365	-21.289	-164.939
96.0149	-22.8375	-162.501
98.0241	-24.3701	-159.833
100.876	-24.7819	-157.146
102.361	-34.9031	-149.809
101.435	-37.3436	-149.185
100.802	-40.0694	-147.571
100.48	-42.6849	-145.435
100.174	-45.2514	-143.327
99.7374	-47.7304	-141.27
99.1143	-49.9745	-139.111
19.1091	-16.0409	-146.372
18.9383	-18.671	-145.771
18.4554	-21.449	-144.146
17.7849	-23.9876	-141.989
17.1252	-26.4593	-139.879
16.6131	-28.9313	-137.809
16.3786	-31.2727	-135.657
42.2327	-10.1011	-195.282
80.2871	-18.723	-196.853
36.9362	-26.4484	-164.012
80.4678	-36.3113	-165.81

## Sheet: Sheet2
-0.679249	-0.827364	-9.51493
-0.43278	-0.795589	-9.38479
-0.190936	-0.692031	-9.24035
-0.00577012	-0.511346	-9.10395
0.150809	-0.35546	-8.94992
0.261248	-0.240519	-8.78988
0.298133	-0.113315	-8.64727
0.254835	0.0190039	-8.51027
0.0686738	0.0596091	-8.37076
-0.231449	0.0503789	-8.23133
-0.478259	0.0829185	-8.13321
-0.690364	0.15685	-8.11836
-0.679249	-0.827364	-9.51493
-0.92415	-0.80699	-9.3811
-1.16836	-0.714703	-9.23256
-1.35876	-0.543179	-9.09357
-1.51961	-0.39482	-8.93743
-1.63295	-0.284991	-8.77563
-1.67396	-0.159338	-8.63193
-1.63493	-0.0246753	-8.49525
-1.44825	0.0248114	-8.35834
-1.14673	0.02931	-8.22425
-0.900282	0.0729428	-8.13006
-0.690364	0.15685	-8.11836
-0.701621	1.24934	-6.43651
-0.69753	0.94762	-6.78138
-0.69258	0.57381	-7.22308
-0.690593	0.309682	-7.71917
-0.690364	0.15685	-8.11836
-0.766051	2.2873	-11.3855
-0.765576	2.36478	-11.111
-0.762111	2.32987	-10.7864
-0.75712	2.22701	-10.4659
-0.752356	2.13308	-10.1479
-0.747844	2.05053	-9.82894
-0.743567	1.97657	-9.51456
-0.740396	1.95328	-9.19326
-0.73723	1.93246	-8.86576
-0.735334	1.97143	-8.52588
-0.731724	1.94077	-8.1717
-0.724809	1.74854	-7.86644
-0.721283	1.7192	-7.51895
-0.718882	1.75783	-7.11836
-0.712153	1.65248	-6.59294
0.911825	2.79904	-11.2103
1.16217	2.68516	-11.0952
1.39026	2.60195	-10.8462
1.48437	2.59226	-10.5038
1.66024	2.52053	-10.2099
1.73691	2.4686	-9.87902
1.77838	2.45817	-9.50749
1.75117	2.44093	-9.12002
1.69586	2.36876	-8.74841
1.61194	2.27253	-8.39571
1.56774	2.08377	-8.08728
1.53493	1.87183	-7.80477
1.43131	1.69036	-7.52894
1.17571	1.60634	-7.2779
0.894557	1.52121	-7.00891
0.586447	1.40824	-6.75396
0.213673	1.31774	-6.59006
-0.187312	1.26619	-6.48805
-0.701621	1.24934	-6.43651
-2.46253	2.72163	-11.1826
-2.71133	2.59367	-11.0586
-2.93189	2.50069	-10.7979
-3.02094	2.48624	-10.4475
-3.18997	2.40418	-10.1446
-3.25406	2.35122	-9.80477
-3.28405	2.34066	-9.42825
-3.24562	2.32228	-9.04762
-3.17949	2.25023	-8.6814
-3.08687	2.15579	-8.3369
-3.03079	1.96791	-8.03447
-2.98205	1.75926	-7.75451
-2.86116	1.58626	-7.48183
-2.5971	1.51711	-7.23795
-2.30969	1.44525	-6.9759
-1.99468	1.34743	-6.72929
-1.61682	1.27503	-6.57354
-1.21464	1.24252	-6.47928
-0.701621	1.24934	-6.43651
-0.679249	-0.827364	-9.51493
-0.6763	-0.975083	-9.56852
-0.672553	-1.16401	-9.64005
-0.668598	-1.37403	-9.74514
-0.663715	-1.62044	-9.83885
-0.658856	-1.87691	-9.96373
-0.653064	-2.16812	-10.0719
-0.646773	-2.47916	-10.1747
-0.639831	-2.8135	-10.2634
-0.631617	-3.17477	-10.2724
-0.623315	-3.54255	-10.2887
-0.618004	-3.82167	-10.4218
2.68018	-2.04652	-11.1381
2.63643	-2.21121	-11.1731
2.56442	-2.40887	-11.1693
2.44463	-2.59779	-11.1681
2.30236	-2.78281	-11.1497
2.12171	-2.94818	-11.1383
1.89507	-3.08161	-11.1171
1.64113	-3.18484	-11.0638
1.36564	-3.22249	-10.9784
1.08542	-3.20324	-10.8787
0.791906	-3.18017	-10.7908
0.493164	-3.15619	-10.7429
0.236726	-3.06025	-10.7012
0.0600822	-2.86841	-10.645
-0.0541898	-2.6137	-10.6023
-0.118788	-2.34039	-10.5429
-0.144011	-2.07281	-10.45
-0.141357	-1.81922	-10.3331
-0.0932907	-1.5916	-10.1862
-0.00910173	-1.37434	-10.0494
0.104216	-1.1572	-9.94651
0.278529	-0.961388	-9.89017
0.496818	-0.804771	-9.84078
0.742207	-0.681919	-9.80489
1.0056	-0.594206	-9.80101
1.27073	-0.525066	-9.81426
1.52805	-0.47798	-9.85454
1.77558	-0.472274	-9.91942
2.00581	-0.521082	-10.0064
2.20753	-0.60888	-10.1283
2.37199	-0.717696	-10.2863
2.5286	-0.863068	-10.4299
2.63696	-1.04013	-10.59
2.7073	-1.254	-10.7383
2.72936	-1.49345	-10.8682
2.72747	-1.75295	-10.9636
2.68018	-2.04652	-11.1381
-4.00542	-2.19989	-11.0832
-3.95602	-2.35909	-11.1187
-3.87571	-2.55305	-11.1165
-3.74732	-2.73732	-11.1174
-3.59611	-2.91654	-11.1014
-3.40712	-3.07441	-11.093
-3.17448	-3.19751	-11.0757
-2.91415	-3.28931	-11.0264
-2.63617	-3.31431	-10.9457
-2.35639	-3.28233	-10.8508
-2.06291	-3.24577	-10.7676
-1.76662	-3.2088	-10.7248
-1.51495	-3.10315	-10.6877
-1.3451	-2.90487	-10.6343
-1.24078	-2.64531	-10.5934
-1.18708	-2.36944	-10.5355
-1.17211	-2.10079	-10.4434
-1.18367	-1.84849	-10.3275
-1.23866	-1.62334	-10.1803
-1.33003	-1.40926	-10.0412
-1.45134	-1.19609	-9.93502
-1.63314	-1.00759	-9.87522
-1.85818	-0.860003	-9.82185
-2.10846	-0.748077	-9.78167
-2.37597	-0.672191	-9.77325
-2.64463	-0.615093	-9.78203
-2.90468	-0.579731	-9.81799
-3.15355	-0.585289	-9.8788
-3.38298	-0.64461	-9.96204
-3.58271	-0.741715	-10.0808
-3.74527	-0.858628	-10.2368
-3.89787	-1.01208	-10.3786
-4.00031	-1.1946	-10.5373
-4.06254	-1.41086	-10.6837
-4.07547	-1.65058	-10.8128
-4.06315	-1.90951	-10.9083
-4.00542	-2.19989	-11.0832
1.76378	2.45611	-9.75187
1.7286	2.17123	-9.8211
1.80566	1.87464	-9.8911
1.92857	1.59478	-9.99257
2.19877	1.45059	-10.101
2.47216	1.32379	-10.236
2.7093	1.19322	-10.423
2.96776	1.20577	-10.638
-3.27382	2.34055	-9.71053
-3.22671	2.05906	-9.78007
-3.29113	1.75816	-9.84914
-3.40261	1.4728	-9.94867
-3.66691	1.31654	-10.0524
-3.93519	1.17796	-10.182
-4.16919	1.03594	-10.3648
-4.43115	1.03573	-10.5751
-4.70407	-0.0122166	-10.8566
-4.65409	-0.288711	-10.8078
-4.63079	-0.618954	-10.8545
-4.64377	-0.946794	-10.9644
-4.68323	-1.2663	-11.0806
-4.71842	-1.58426	-11.1873
-4.71013	-1.88572	-11.3109
3.28141	0.170967	-10.9221
3.24483	-0.109308	-10.8726
3.23616	-0.442436	-10.92
3.26278	-0.769696	-11.0308
3.31481	-1.08522	-11.1471
3.36271	-1.40241	-11.2549
3.36574	-1.70459	-11.379
0.873485	2.14397	-7.56961
-2.33447	2.07038	-7.54328
1.40918	0.197849	-9.30895
-2.80883	0.10109	-9.27433

## Sheet: Sheet3
-12.6354	-54.4065	-58.0061
-7.97286	-55.803	-58.3393
-3.50408	-55.8527	-57.6198
-0.313332	-55.2575	-54.3268
2.34299	-54.4678	-50.2495
3.87716	-53.8584	-45.4374
4.19296	-53.0131	-40.1494
3.87675	-51.863	-34.477
2.23021	-51.302	-29.0273
-2.75234	-51.6735	-26.1753
-8.04196	-50.3111	-28.3903
-13.1426	-47.1345	-32.6361
-12.6354	-54.4065	-58.0061
-17.3748	-55.2946	-58.673
-21.8744	-54.8611	-58.27
-25.2016	-53.916	-55.2152
-28.0377	-52.8306	-51.338
-29.8361	-52.0417	-46.6486
-30.4346	-51.1464	-41.3865
-30.4001	-50.0143	-35.6991
-29.0843	-49.6126	-30.1305
-24.3883	-50.5059	-26.9424
-18.8437	-49.7289	-28.7724
-13.1426	-47.1345	-32.6361
-14.3049	-52.1639	-7.51001
-14.1357	-52.2253	-12.3742
-13.914	-51.5938	-17.6667
-13.6519	-50.5192	-23.4225
-13.1426	-47.1345	-32.6361
-9.23541	-0.815468	-72.3398
-9.42021	-1.47202	-68.127
-9.67814	-3.16548	-63.4299
-9.99251	-6.04537	-58.9467
-10.3393	-9.76637	-54.8275
-10.6955	-13.5065	-50.4738
-11.0578	-17.3555	-46.1143
-11.4266	-21.4323	-41.9174
-11.786	-25.2167	-37.5395
-12.1186	-28.1412	-32.612
-12.4481	-30.981	-27.6407
-12.8121	-35.0019	-23.4915
-13.133	-37.9666	-18.9536
-13.4077	-39.9219	-14.1818
-13.8139	-43.9858	-8.91158
10.9634	5.58576	-66.0525
15.2353	3.03498	-64.6992
19.5458	0.0283323	-61.7082
21.0043	-2.4845	-56.3993
21.5716	-4.60472	-50.8172
21.4782	-6.1268	-45.2152
21.6705	-9.48119	-40.0428
20.667	-13.3899	-34.9404
19.6171	-17.4606	-30.0581
19.4149	-22.6516	-26.291
19.0676	-27.973	-22.8731
17.9829	-32.5154	-19.0829
15.9526	-36.9991	-15.8335
12.7491	-41.2616	-13.4847
9.03623	-45.5398	-12.1802
4.70362	-48.9097	-9.7508
-0.538516	-51.7589	-8.72659
-6.5435	-53.351	-9.05912
-14.3049	-52.1639	-7.51001
-29.0225	7.74337	-67.4703
-33.7417	5.61669	-66.3876
-38.5806	3.05585	-63.5977
-40.6223	0.71099	-58.2719
-41.7775	-1.32853	-52.6286
-42.2445	-2.92287	-46.9671
-43.1318	-6.35249	-41.8253
-42.86	-10.3004	-36.7767
-42.6379	-14.459	-31.9345
-43.2807	-19.5933	-28.2936
-43.7193	-24.846	-24.9087
-43.3566	-29.4257	-21.0865
-42.0069	-34.073	-17.7603
-39.4429	-38.599	-15.2669
-36.3149	-43.205	-13.7325
-32.5687	-46.9594	-11.0385
-27.7565	-50.3243	-9.68405
-21.9801	-52.5212	-9.60143
-14.3049	-52.1639	-7.51001
-12.6354	-54.4065	-58.0061
-12.597	-56.4835	-62.2491
-12.4769	-57.7186	-67.5164
-12.3287	-58.4372	-72.7906
-12.212	-59.5579	-77.7851
-12.121	-60.9969	-82.5415
-12.0342	-62.4954	-87.2713
-11.9902	-64.5954	-91.7069
-11.9913	-67.3224	-95.8252
-12.054	-70.8087	-99.3633
-12.2054	-75.1921	-101.763
-12.3802	-79.1985	-102.93
34.7022	-58.9617	-99.6252
34.195	-60.3267	-100.154
32.6518	-62.3587	-101.589
30.426	-64.412	-103.174
27.6214	-66.4389	-104.284
24.3422	-68.2155	-104.858
20.7414	-69.7602	-105.152
16.907	-70.9302	-105.224
12.9321	-71.5464	-104.799
9.15748	-72.2763	-104.013
5.41108	-72.4787	-103.727
1.99219	-71.4917	-103.379
-0.573445	-69.5458	-102.287
-2.30371	-66.8791	-100.696
-3.67476	-63.9787	-98.456
-4.65002	-60.9797	-95.8627
-5.049	-58.2595	-92.7411
-5.06364	-56.2623	-88.96
-4.51501	-54.4604	-85.0265
-3.17389	-52.937	-81.2004
-1.44426	-51.9798	-77.6078
1.12972	-51.3516	-74.9961
4.24072	-50.5885	-73.4525
7.30455	-49.444	-72.0883
10.7556	-49.1252	-71.2412
14.4237	-49.3463	-71.2853
18.2885	-49.1622	-71.3628
22.2176	-48.4922	-71.7887
25.9723	-47.6936	-73.132
29.3892	-47.4336	-75.2343
32.057	-47.7192	-78.209
34.2788	-48.573	-81.481
35.5421	-49.8291	-85.1305
36.1856	-51.5342	-88.7645
36.4036	-53.4694	-92.2179
35.6522	-55.5232	-95.4804
34.7022	-58.9617	-99.6252
-57.1303	-54.0065	-102.881
-56.674	-55.5314	-103.436
-55.2836	-57.6618	-104.737
-53.1956	-59.9258	-106.153
-50.5591	-62.2369	-107.061
-47.4511	-64.3578	-107.406
-44.0372	-66.2729	-107.449
-40.3505	-67.8469	-107.252
-36.5166	-68.8807	-106.551
-32.9165	-70.0069	-105.504
-29.237	-70.6076	-104.955
-25.7753	-69.9934	-104.363
-23.1073	-68.3396	-103.092
-21.2191	-65.8784	-101.381
-19.7048	-63.1388	-99.046
-18.5957	-60.2584	-96.3894
-18.1224	-57.5834	-93.2484
-18.1514	-55.5891	-89.4924
-18.7639	-53.7251	-85.6081
-20.1951	-52.039	-81.8614
-22.0666	-50.8759	-78.3677
-24.7376	-49.9621	-75.9269
-27.8654	-48.8576	-74.5932
-30.8832	-47.383	-73.4419
-34.3382	-46.6916	-72.8396
-38.0031	-46.5167	-73.1452
-41.8108	-45.9166	-73.4955
-45.6046	-44.8287	-74.1978
-49.1464	-43.6374	-75.8033
-52.3586	-43.022	-78.1459
-54.8334	-43.0351	-81.3218
-56.8998	-43.6691	-84.7706
-58.0214	-44.8096	-88.5217
-58.5767	-46.4558	-92.1927
-58.7438	-48.3785	-95.6631
-57.9783	-50.53	-98.8776
-57.1303	-54.0065	-102.881
21.7352	-7.44654	-43.4089
22.1225	-11.0823	-46.1624
23.8809	-15.0017	-48.9439
27.1045	-18.0615	-51.703
31.2548	-20.3215	-53.892
36.2388	-20.6305	-55.804
40.5857	-20.1574	-59.211
44.3932	-19.2237	-63.8206
-42.7046	-3.96941	-45.6938
-43.2856	-7.55477	-48.483
-45.2585	-11.2771	-51.4007
-48.5832	-13.9768	-54.3859
-52.7669	-15.783	-56.8608
-57.579	-15.5725	-59.098
-61.6073	-14.6532	-62.7881
-64.9598	-13.3433	-67.6359
-70.5957	-26.4117	-84.8561
-69.8068	-30.4383	-86.6421
-68.9738	-34.5894	-89.8233
-68.391	-37.8881	-93.9797
-68.1886	-40.3744	-98.3889
-68.1199	-42.758	-102.478
-67.8536	-45.532	-106.039
49.7484	-32.9054	-80.5889
48.6555	-36.8456	-82.451
47.6055	-40.9078	-85.7167
46.9708	-44.1285	-89.9127
46.8169	-46.5742	-94.3013
46.7812	-48.9548	-98.3986
46.4717	-51.6936	-101.977
7.71957	-31.4112	-16.645
-33.271	-29.1994	-18.0984
14.3374	-47.063	-59.151
-38.5141	-44.2112	-61.0251

## Sheet: Sheet4
65.9012	56.189	42.4512
62.7401	55.134	42.5367
59.4851	55.3333	42.2731
56.7553	56.3314	40.6946
54.5593	57.8036	38.7276
53.1763	59.8529	36.8293
52.9621	61.8666	34.4466
52.777	64.2817	32.1494
53.7421	66.7958	29.9474
56.5756	68.5228	28.1407
59.7963	69.6894	28.5132
62.6726	70.5808	30.4152
65.9012	56.189	42.4512
68.9609	57.1722	43.3059
71.4518	59.256	43.755
73.3462	61.766	42.7521
74.6367	64.3773	41.2199
74.9424	66.9787	39.5334
74.4609	68.9076	37.1161
73.7035	71.1354	34.7475
71.9649	72.7692	32.2054
69.1486	72.6437	29.7007
65.8705	71.6808	29.2628
62.6726	70.5808	30.4152
61.5507	76.9472	22.6159
61.8332	75.5716	23.9779
62.1685	73.9561	25.5476
62.3906	72.5786	27.4021
62.6726	70.5808	30.4152
54.1358	82.5544	67.7165
54.4308	82.6075	65.1475
55.112	81.615	62.2632
55.8707	80.4341	59.2617
56.5461	79.5729	56.0869
57.2172	78.7661	52.803
57.7952	78.282	49.4162
58.2798	78.1074	45.9642
58.6174	78.383	42.5079
58.791	79.1133	39.1715
58.9791	79.7691	35.9154
59.4543	79.5221	32.7309
59.7646	79.6045	30.0056
59.6911	80.6909	27.7226
60.1752	80.4614	24.4199
39.0436	81.9144	63.5452
37.6771	80.7495	61.859
35.8232	79.8568	59.9558
34.9239	79.3961	57.5205
34.8967	79.5069	54.8752
34.9847	79.3672	52.1511
35.3237	79.1253	48.8695
36.2256	79.1403	45.2746
36.8565	78.6276	41.6667
37.5501	77.4851	38.2637
38.5719	76.7075	34.9389
40.0926	76.1808	31.9171
41.8862	75.2369	29.0957
44.5406	75.0751	26.7182
47.3239	74.9166	24.4605
50.4599	74.6412	22.7872
53.9007	74.5794	21.8923
57.4309	75.0224	21.4683
61.5507	76.9472	22.6159
67.2074	91.1485	67.0319
69.3781	91.1322	65.7469
71.7891	91.641	64.3289
73.2825	91.9718	62.1178
73.8084	92.2611	59.4755
74.4323	92.2748	56.7543
75.0086	92.1029	53.4287
75.0901	91.8345	49.7776
75.7173	91.2857	46.2072
76.5709	90.2023	42.8813
76.9259	89.2269	39.5157
76.6983	88.1227	36.3044
76.4429	86.5124	33.251
74.9771	85.0198	30.4002
73.4011	83.4376	27.6329
71.4912	81.5185	25.3665
69.0418	79.5343	23.756
66.1299	77.8743	22.5448
61.5507	76.9472	22.6159
65.9012	56.189	42.4512
66.2062	54.5362	44.3646
66.236	53.4112	47.1035
66.3778	51.945	49.8407
66.6207	50.1632	52.5977
66.9794	48.0469	55.3057
67.5216	45.431	57.8534
68.2167	42.4664	60.0904
69.0062	39.3077	62.079
69.8536	36.0883	63.7599
70.6461	33.0395	65.4328
71.1411	30.8936	67.1181
35.3109	39.723	65.5756
36.4417	37.5232	66.8075
38.0125	35.4268	67.5259
39.8903	33.5882	67.8074
42.0719	32.1104	68.0965
44.4271	30.8639	68.1942
47.0556	30.0993	68.124
49.7917	29.6245	67.6998
52.6754	29.699	67.4065
55.5232	30.1089	67.1309
58.2504	30.8417	66.825
60.5947	32.2748	66.7275
62.2351	34.2966	66.6839
63.1891	36.7274	66.1878
63.4397	39.4107	64.9444
63.0776	42.162	63.3631
62.3171	44.6851	61.4262
61.4554	46.8896	59.1257
60.7187	49.149	56.8858
59.8854	51.2098	54.7128
58.4547	52.4648	52.5324
56.539	53.4977	50.9197
54.161	54.2477	50.032
51.5339	54.6241	49.8347
48.8994	54.6661	50.0364
46.2822	54.4239	50.0513
43.808	54.109	50.886
41.2867	53.793	51.5847
38.9369	53.3953	52.6119
37.0358	52.4603	54.013
35.5121	51.1939	55.5974
34.3568	49.673	57.3539
33.7475	47.8432	59.1794
33.5523	45.8352	60.9597
33.7741	43.7872	62.6101
34.374	41.7945	64.0672
35.3109	39.723	65.5756
94.316	59.0691	72.8804
94.4463	56.6709	73.9479
94.3006	54.0255	74.4767
93.8606	51.3921	74.4871
92.9608	48.8731	74.3996
91.8263	46.4533	74.0698
90.2362	44.2906	73.4825
88.4628	42.3207	72.4981
86.2338	40.712	71.5701
83.8312	39.3951	70.6443
81.3345	38.4077	69.6885
78.696	38.1945	68.9731
76.2455	38.8601	68.4256
74.1815	40.2924	67.5641
72.6819	42.3991	66.11
71.6993	44.9433	64.4574
71.2401	47.5667	62.5643
71.1321	50.0084	60.3705
70.8834	52.4237	58.1941
70.7994	54.7464	56.1054
71.6552	56.7692	54.1913
72.9016	58.8412	52.9599
74.519	60.9099	52.5546
76.3958	62.7669	52.9103
78.3888	64.3304	53.6852
80.5751	65.6654	54.2942
82.5088	66.7962	55.6735
84.5113	67.964	56.9333
86.354	68.9421	58.4795
88.0775	69.196	60.3302
89.6647	68.9463	62.3072
91.0722	68.2594	64.3882
92.2135	66.9999	66.4314
93.1398	65.3677	68.3404
93.7961	63.47	70.0385
94.1694	61.41	71.4636
94.316	59.0691	72.8804
35.0998	79.0268	51.1616
34.9222	76.8325	51.8244
34.6937	74.3168	52.5216
33.9277	71.9278	53.2817
32.4198	69.9602	54.016
30.1237	68.824	54.7416
27.7164	68.1408	55.8384
25.572	67.6325	57.5713
74.7055	92.0124	56.0648
75.9784	90.2956	56.9065
77.4776	88.339	57.8202
79.3018	86.8026	58.9001
81.4582	86.0411	60.0843
83.7426	86.4045	61.3679
85.7856	87.1787	63.0126
87.3772	87.8957	65.2015
92.7483	79.454	69.4439
93.1759	76.8321	69.5701
94.1876	73.9286	70.6467
95.3666	71.224	72.4327
96.31	68.6471	74.5293
97.0732	65.9632	76.484
97.8286	63.012	77.8879
25.3884	57.3685	61.1048
26.5646	54.9695	61.3274
27.2327	51.9286	62.3767
27.4948	48.9215	64.0602
27.8011	46.1484	66.072
28.3488	43.3724	68.0062
29.1869	40.4222	69.4229
47.027	80.7339	31.7194
68.6781	87.8327	34.3998
44.5515	59.9566	44.747
79.8734	71.5377	49.1199

## Sheet: Sheet5
46.9356	-44.8246	-145.718
43.4896	-43.6008	-146.447
40.0183	-42.0541	-147.185
37.6437	-40.2402	-149.754
35.9166	-38.3244	-152.81
35.2572	-36.6067	-156.25
35.4062	-35.1679	-160.011
35.8279	-34.1739	-164.268
37.1538	-33.9297	-168.604
40.6678	-34.9373	-171.545
44.8204	-35.9833	-170.975
48.4131	-35.7682	-167.08
46.9356	-44.8246	-145.718
50.5704	-44.9082	-146.51
54.3595	-44.6986	-147.315
57.1752	-43.8448	-149.924
59.4178	-42.6631	-153.012
60.5892	-41.2831	-156.467
60.8996	-39.8711	-160.235
60.7872	-38.7774	-164.489
59.5555	-38.0608	-168.811
55.8683	-37.7403	-171.682
51.6267	-37.2387	-171.038
48.4131	-35.7682	-167.08
48.957	-31.831	-187.287
48.7163	-33.3095	-183.744
48.5796	-34.2606	-179.45
48.3983	-35.465	-174.926
48.4131	-35.7682	-167.08
54.9198	-1.99047	-136.281
54.6512	-3.30483	-139.187
54.338	-4.84423	-142.442
53.9552	-6.76747	-145.561
53.4723	-9.25213	-148.3
52.9699	-11.8401	-151.085
52.5134	-14.1648	-154.173
52.1202	-16.1303	-157.582
51.8053	-17.6581	-161.257
51.55	-18.857	-165.05
51.3184	-19.929	-168.812
51.046	-21.232	-172.379
50.7287	-22.8085	-175.319
50.5204	-23.8305	-177.527
50.4796	-23.957	-179.466
39.1833	7.83409	-143.092
36.3002	7.28544	-144.689
32.7324	6.83814	-146.009
30.71	5.62217	-148.747
29.4453	4.8965	-152.017
28.6935	3.62864	-155.226
27.8002	1.30167	-158.397
27.1985	-1.60079	-161.787
27.4315	-4.48297	-165.308
27.2536	-7.76143	-168.455
26.6758	-11.5362	-170.922
26.3873	-14.9824	-173.722
26.8833	-18.0743	-176.79
29.2106	-20.8831	-179.399
32.276	-23.6905	-181.275
35.3025	-26.6381	-183.206
38.6677	-28.9773	-185.446
42.8841	-30.6327	-186.975
48.957	-31.831	-187.287
73.0767	1.58332	-143.424
75.5769	0.00473462	-145.106
78.7341	-1.71349	-146.534
80.1051	-3.56953	-149.386
80.9394	-4.70318	-152.746
81.097	-6.21667	-155.999
81.006	-8.80762	-159.205
80.4326	-11.6673	-162.556
79.1108	-14.2522	-166.026
78.0836	-17.3624	-169.087
77.2422	-21.0558	-171.519
76.2166	-24.3265	-174.313
74.5494	-26.9865	-177.348
71.3155	-28.7295	-179.856
67.4445	-30.236	-181.641
63.5677	-31.8845	-183.495
59.5658	-32.8468	-185.657
55.0372	-32.8759	-187.088
48.957	-31.831	-187.287
46.9356	-44.8246	-145.718
46.9274	-44.9828	-143.39
46.9885	-44.8072	-140.209
46.9771	-45.0341	-136.832
46.8446	-45.92	-133.406
46.5894	-47.4692	-130.03
46.2304	-49.5786	-126.702
45.8189	-51.9675	-123.474
45.2636	-55.1053	-120.886
44.658	-58.5022	-118.577
44.1253	-61.5214	-115.911
43.7144	-63.8824	-113.184
10.4715	-35.6751	-111.113
11.0886	-37.0636	-109.612
12.0473	-39.2182	-108.239
13.4494	-41.4948	-107.163
15.2105	-43.8222	-106.613
17.4696	-45.8817	-106.331
19.9097	-48.0075	-106.468
22.5554	-49.996	-107.034
25.4525	-51.6405	-107.871
28.3348	-53.0666	-109.025
31.3177	-54.1436	-110.162
34.3489	-54.5658	-111.247
36.9117	-53.8047	-112.725
38.9199	-52.1828	-114.523
40.3384	-50.1673	-116.876
41.229	-48.0708	-119.557
41.719	-46.0541	-122.411
41.785	-44.355	-125.516
41.5613	-42.7568	-128.644
40.879	-41.2975	-131.617
39.6465	-39.89	-134.214
37.7823	-38.034	-135.829
35.4562	-36.1958	-136.768
32.7044	-34.8616	-137.531
29.8797	-33.4466	-137.614
27.0818	-31.8817	-137.358
24.1006	-30.8034	-136.514
21.1839	-29.7844	-135.159
18.4479	-28.6123	-133.415
15.7065	-28.1364	-131.422
13.6881	-27.9352	-128.699
12.2278	-27.9556	-125.594
11.2736	-28.5429	-122.398
10.8048	-29.7226	-119.316
10.476	-31.2595	-116.531
10.2514	-33.0819	-114.038
10.4715	-35.6751	-111.113
84.8623	-49.3936	-111.784
83.8159	-50.4759	-110.268
82.1718	-52.1528	-108.872
80.0509	-53.7902	-107.764
77.57	-55.3421	-107.176
74.7132	-56.4655	-106.851
71.6792	-57.5755	-106.946
68.4857	-58.4833	-107.463
65.1956	-58.9779	-108.241
61.9951	-59.2747	-109.334
58.8165	-59.2123	-110.412
55.8406	-58.5339	-111.431
53.6968	-56.924	-112.853
52.3579	-54.6947	-114.612
51.7007	-52.2962	-116.941
51.5636	-50.01	-119.608
51.7706	-47.9379	-122.455
52.2538	-46.3186	-125.547
52.9702	-44.8931	-128.679
54.071	-43.7537	-131.684
55.6785	-42.8641	-134.331
58.0516	-41.7876	-135.998
60.8744	-40.8899	-136.992
63.9123	-40.6202	-137.81
67.0622	-40.3048	-137.949
70.244	-39.8409	-137.747
73.4285	-39.8998	-136.958
76.5413	-39.9922	-135.656
79.5453	-39.879	-133.964
82.3107	-40.4192	-132.019
84.3207	-40.9619	-129.321
85.7323	-41.5151	-126.229
86.464	-42.4186	-123.045
86.5307	-43.6943	-119.984
86.3378	-45.2533	-117.208
85.9404	-47.0439	-114.715
84.8623	-49.3936	-111.784
28.2318	2.84846	-156.253
26.6968	0.269395	-153.611
24.5917	-2.57216	-150.657
22.1668	-5.08767	-147.647
19.1521	-6.82392	-145.095
15.6996	-7.32709	-143.022
12.2504	-6.48124	-141.069
9.67547	-4.63113	-138.342
81.2258	-6.92422	-156.731
81.7853	-9.88707	-154.109
82.7927	-13.3117	-151.175
84.2121	-16.5321	-148.204
86.4436	-19.228	-145.708
89.5085	-20.9339	-143.702
93.0687	-21.39	-141.813
96.1839	-20.5939	-139.154
97.27	-32.2932	-125.233
96.983	-34.9589	-123.822
95.9134	-37.4091	-121.128
95.0996	-39.2981	-117.632
94.8167	-41.2291	-114.144
94.1371	-43.7046	-111.321
93.3894	-46.1168	-108.558
4.74648	-15.2309	-124.399
4.08577	-17.8482	-122.97
4.26427	-20.5414	-120.259
4.40417	-22.6003	-116.762
4.04807	-24.5159	-113.294
3.8227	-27.0627	-110.439
3.68686	-29.5746	-107.659
36.4531	-14.226	-176.706
67.1001	-19.8776	-176.982
26.8328	-27.9958	-146.46
71.7023	-36.2702	-146.865

## Sheet: Sheet6
10.9519	4.2959	-311.714
13.1199	5.10439	-310.024
15.1817	6.23422	-307.21
17.5067	7.25264	-304.27
19.5676	8.53098	-301.322
21.0212	9.90121	-298.286
22.3397	11.1687	-295.238
22.507	12.7342	-291.945
21.5375	14.1486	-288.836
18.4564	13.8083	-286.636
14.7772	13.8843	-287.13
11.2537	14.3968	-288.992
10.9519	4.2959	-311.714
8.83172	5.1959	-310.005
6.8369	6.41405	-307.169
4.58619	7.52598	-304.22
2.60704	8.88743	-301.262
1.23678	10.3162	-298.218
-0.00576377	11.6391	-295.157
-0.0832141	13.2094	-291.864
0.970718	14.5842	-288.756
4.04616	14.1135	-286.581
7.71905	14.0333	-287.1
11.2537	14.3968	-288.992
11.4305	19.6583	-272.122
11.3786	17.8522	-275.637
11.3328	16.4132	-279.599
11.2855	14.8985	-283.529
11.2537	14.3968	-288.992
11.7399	43.8119	-324.213
11.7398	43.2973	-321.442
11.7126	41.4373	-318.288
11.6826	39.4072	-314.952
11.6623	37.8007	-311.395
11.6436	36.2529	-307.765
11.6225	34.5985	-304.17
11.6141	33.4989	-300.34
11.5994	32.1175	-296.577
11.5765	30.39	-293.055
11.5441	28.2669	-289.816
11.5536	28.0274	-286.059
11.5691	28.1095	-282.5
11.5681	27.443	-279.137
11.555	26.0681	-275.008
30.6879	46.1033	-324.367
33.9773	44.606	-323.006
37.2764	42.7042	-320.648
38.8315	41.2327	-316.771
39.3241	41.2556	-312.368
40.0038	41.6061	-308.118
40.1961	40.3644	-304.154
39.5271	38.2284	-300.243
39.35	36.1821	-296.199
39.533	34.3212	-292.076
39.6758	31.831	-288.41
38.3008	30.1105	-284.845
35.7417	28.2481	-281.925
32.8736	25.4182	-279.858
29.8495	22.5259	-278.019
26.141	20.9286	-275.628
22.0629	18.6909	-274.453
17.3977	17.883	-273.259
11.4305	19.6583	-272.122
-7.09477	46.9031	-324.22
-10.5142	45.5088	-322.789
-13.8914	43.7214	-320.321
-15.4379	42.3411	-316.315
-15.876	42.4364	-311.824
-16.5053	42.7544	-307.497
-16.6585	41.3954	-303.546
-16.0437	39.235	-299.707
-15.9555	37.212	-295.691
-16.1906	35.3741	-291.635
-16.3682	32.9141	-288.017
-14.99	31.1607	-284.504
-12.4682	29.1742	-281.645
-9.72681	26.2368	-279.637
-6.82188	23.2509	-277.83
-3.1868	21.5221	-275.491
0.791898	19.1256	-274.359
5.40497	18.1382	-273.208
11.4305	19.6583	-272.122
10.9519	4.2959	-311.714
10.9155	2.71738	-312.488
10.8713	0.937925	-314.174
10.8187	-1.22469	-315.948
10.7608	-3.64911	-317.641
10.6994	-6.27003	-319.159
10.638	-8.85009	-320.929
10.5776	-11.3601	-322.787
10.5161	-14.0235	-324.128
10.4592	-16.5087	-325.214
10.4091	-18.7003	-326.179
10.3629	-20.6813	-327.29
41.8991	-12.2248	-331.541
40.942	-13.6486	-332.156
39.6914	-15.2654	-332.553
38.3021	-16.8972	-333.1
36.5978	-18.432	-333.617
34.6901	-20.0128	-333.781
32.3409	-21.2597	-333.743
29.5508	-21.7552	-333.648
26.6946	-22.2591	-333.014
23.8554	-22.2826	-332.137
21.0919	-21.7109	-331.205
18.7114	-20.3416	-330.011
16.799	-18.4974	-328.991
15.7483	-16.1965	-327.986
15.1633	-13.7118	-326.918
14.7874	-11.2854	-325.501
14.9589	-9.04953	-323.65
15.026	-6.67934	-321.843
15.7248	-4.45482	-319.982
17.1076	-2.82941	-317.859
18.7646	-1.10009	-315.953
20.5697	1.04377	-314.817
22.6059	3.10579	-314.338
25.0588	4.70225	-314.107
27.8138	5.80222	-313.914
30.6823	6.60622	-314.127
33.4339	7.05285	-314.887
36.0315	6.85629	-315.895
38.3915	6.09478	-317.069
40.323	4.90874	-318.707
42.1243	3.33572	-320.357
43.6744	1.41121	-322.131
44.4013	-0.763863	-324.346
44.5579	-3.36444	-326.443
44.2595	-6.12334	-328.338
43.4778	-8.85113	-330.083
41.8991	-12.2248	-331.541
-20.8192	-10.8973	-331.298
-19.971	-12.2966	-331.899
-18.8042	-13.958	-332.306
-17.488	-15.6604	-332.866
-15.8509	-17.2793	-333.406
-14.0026	-18.9571	-333.591
-11.7088	-20.3148	-333.574
-8.92678	-20.9361	-333.502
-6.08701	-21.5634	-332.893
-3.24499	-21.7124	-332.04
-0.445249	-21.2612	-331.128
1.99582	-20.0042	-329.957
3.99279	-18.2555	-328.955
5.15435	-16.0079	-327.961
5.85697	-13.5508	-326.902
6.35126	-11.1434	-325.495
6.29169	-8.90395	-323.647
6.34553	-6.5452	-321.849
5.77486	-4.29024	-319.993
4.48406	-2.59878	-317.851
2.91095	-0.79518	-315.914
1.20646	1.42577	-314.752
-0.743249	3.58405	-314.251
-3.12259	5.28756	-313.999
-5.82995	6.50815	-313.783
-8.66722	7.43601	-313.972
-11.4053	8.00144	-314.709
-14.0212	7.9172	-315.697
-16.4242	7.25656	-316.855
-18.4203	6.15222	-318.479
-20.3069	4.64965	-320.122
-21.9537	2.78094	-321.895
-22.7831	0.632186	-324.108
-23.0612	-1.94938	-326.193
-22.8931	-4.71043	-328.083
-22.2408	-7.46467	-329.831
-20.8192	-10.8973	-331.298
40.3484	41.3552	-306.54
40.0962	37.558	-307.693
40.7664	33.8708	-309.266
42.2632	30.5627	-310.631
44.9945	28.3639	-311.746
48.7764	29.2994	-312.722
52.0492	29.5706	-315.245
54.2226	27.9943	-318.687
-16.8092	42.5651	-306.318
-16.7268	38.7604	-307.473
-17.5674	35.098	-309.043
-19.2119	31.8625	-310.393
-22.0276	29.7847	-311.482
-25.7496	30.8691	-312.414
-29.037	31.2933	-314.9
-31.3035	29.8209	-318.315
-34.082	15.4107	-324.732
-32.9081	11.9223	-325.022
-31.9551	7.8475	-326.558
-31.6116	4.09901	-329.205
-31.8153	0.781464	-332.249
-32.0341	-2.68686	-334.867
-31.8451	-6.27804	-336.863
56.3136	13.4973	-325.082
54.9832	10.0388	-325.368
53.8433	5.9818	-326.915
53.3282	2.25041	-329.575
53.3724	-1.05841	-332.61
53.4213	-4.55796	-335.241
53.049	-8.16795	-337.239
28.2309	33.7302	-281.628
-4.83263	34.43	-281.5
33.6351	13.0676	-309.2
-11.3196	14.0191	-309.026

## Sheet: Sheet7
-44.8968	-34.8358	45.2911
-47.0233	-35.8322	44.3037
-48.8748	-35.8143	41.8803
-50.8858	-36.0227	39.1179
-52.5483	-36.5432	35.9523
-53.8735	-37.3472	32.5822
-54.5138	-37.7669	28.8041
-54.4751	-38.0071	24.7052
-53.2277	-38.5579	20.9496
-49.7498	-38.9101	18.8882
-46.0837	-37.9141	19.8763
-43.0352	-35.1263	21.8366
-44.8968	-34.8358	45.2911
-42.4282	-34.8048	44.6545
-40.4228	-33.9234	42.5187
-38.1403	-33.1729	40.0907
-35.9767	-32.838	37.2215
-33.9635	-32.8952	34.1103
-32.6641	-32.8816	30.4781
-32.0018	-32.9819	26.4294
-32.3411	-33.8891	22.5459
-34.9979	-35.6113	20.019
-38.8389	-36.2957	20.4297
-43.0352	-35.1263	21.8366
-41.0565	-38.4677	5.75941
-41.0557	-39.5135	8.8014
-41.3089	-39.7216	12.7142
-41.8613	-38.6313	16.7424
-43.0352	-35.1263	21.8366
-52.061	-1.77497	42.3171
-51.7169	-2.79856	40.8115
-51.181	-4.55143	38.9326
-50.5658	-6.59276	36.8602
-49.9146	-8.74733	34.6476
-49.3009	-10.5445	31.8813
-48.6806	-12.2742	28.8329
-47.9544	-14.5264	25.9261
-47.1926	-16.8951	22.896
-46.3929	-19.4726	19.9797
-45.5039	-22.6553	17.6632
-44.7262	-25.033	14.4517
-44.1485	-26.43	10.9876
-43.5477	-28.0367	7.83477
-42.7928	-30.1014	4.00597
-71.3932	-0.433062	42.6831
-74.4826	-1.68413	41.5651
-76.9681	-3.15646	38.7952
-76.7199	-5.044	35.066
-76.5313	-7.34096	31.4279
-76.5725	-9.66156	27.8143
-75.634	-12.2512	24.3976
-74.6866	-15.0767	20.9793
-73.5474	-18.084	17.7982
-72.8836	-21.307	14.6987
-71.1087	-24.5758	12.2844
-69.4991	-28.1144	10.4237
-67.1906	-31.2586	8.71158
-63.7442	-33.5331	7.56063
-59.8081	-35.2548	6.63841
-56.3405	-38.1617	5.91109
-51.8179	-39.1863	5.53045
-47.0309	-39.1343	5.56436
-41.0565	-38.4677	5.75941
-35.3959	7.61557	45.4406
-31.8581	7.82765	44.7867
-28.5968	7.59319	42.3562
-27.5031	5.8302	38.6135
-26.1276	3.7413	34.9988
-24.589	1.7078	31.4488
-23.8691	-0.963297	28.0239
-23.0346	-3.79043	24.6575
-22.3112	-6.87677	21.4847
-21.1219	-9.95214	18.4906
-21.0032	-13.566	16.0078
-20.6915	-17.3768	14.0733
-21.2261	-21.1257	12.1618
-23.1989	-24.5643	10.6218
-25.835	-27.7401	9.21258
-27.5866	-31.7798	8.09955
-31.1401	-34.5799	7.10853
-35.426	-36.5431	6.45208
-41.0565	-38.4677	5.75941
-44.8968	-34.8358	45.2911
-44.648	-36.5594	47.0738
-44.5931	-37.6924	49.665
-44.4758	-39.0958	52.2288
-44.3604	-40.5079	54.845
-44.2444	-41.936	57.4991
-44.1613	-43.273	60.3158
-44.0492	-44.7149	63.0611
-43.7658	-46.7461	65.2906
-43.4132	-48.9567	67.1395
-43.1246	-50.9155	69.0901
-42.9038	-52.6301	71.2115
-74.4615	-48.0061	66.1354
-73.495	-49.1391	67.3142
-72.2772	-50.5026	68.7159
-70.8205	-51.7646	70.1428
-69.079	-52.9836	71.3524
-67.006	-53.8642	72.4245
-64.6405	-54.2382	73.3515
-62.0468	-54.4033	73.6547
-59.3979	-54.2824	73.5514
-56.8862	-53.5769	73.323
-54.5483	-52.568	72.7618
-52.4321	-51.1916	72.0563
-50.6429	-49.7633	70.9678
-49.6459	-48.2904	69.1527
-49.0175	-46.5529	67.1949
-48.4591	-44.7059	65.2272
-48.2322	-43.1393	62.9422
-48.3102	-42.0477	60.3322
-48.7699	-41.0976	57.6944
-49.6587	-40.2301	55.2301
-50.9244	-39.5881	53.0269
-52.6754	-38.9988	51.3783
-54.6886	-38.5053	50.2176
-56.8476	-38.1649	49.3283
-59.1374	-37.9382	48.692
-61.5648	-37.8545	48.2614
-64.062	-38.0937	47.9467
-66.5829	-38.4028	48.1929
-68.9386	-38.6875	49.0663
-71.0544	-39.3264	50.2002
-72.7033	-39.8838	51.9789
-73.8084	-40.9888	54.0792
-74.7422	-42.3975	56.2258
-75.2431	-43.8459	58.5883
-75.3799	-45.258	60.9642
-75.2097	-46.4382	63.3619
-74.4615	-48.0061	66.1354
-15.907	-34.914	70.6209
-16.455	-36.3683	71.6697
-17.1663	-38.1599	72.9209
-18.1408	-39.9692	74.1657
-19.3555	-41.8526	75.1524
-20.9966	-43.5716	75.945
-23.084	-44.9421	76.5329
-25.3842	-46.2044	76.4633
-27.7854	-47.2138	75.9744
-30.2937	-47.633	75.3632
-32.7345	-47.693	74.4355
-35.1006	-47.3233	73.3914
-37.1449	-46.7579	72.0192
-38.4003	-45.7939	70.0386
-39.4147	-44.4278	67.957
-40.413	-42.9303	65.8747
-40.9545	-41.5327	63.5382
-40.9765	-40.4296	60.9466
-40.5943	-39.2933	58.3767
-39.8143	-38.0475	56.0264
-38.6341	-36.8522	53.9912
-37.0787	-35.5216	52.5864
-35.3119	-34.1778	51.7068
-33.3948	-32.9245	51.1274
-31.3471	-31.726	50.8216
-29.1465	-30.6065	50.7449
-26.7663	-29.7549	50.8036
-24.4155	-28.9746	51.4231
-22.3141	-28.2628	52.6387
-20.3146	-27.9818	54.0896
-18.8571	-27.8477	56.1164
-17.7019	-28.4549	58.4001
-16.5832	-29.4086	60.7077
-15.8712	-30.5802	63.1528
-15.4986	-31.8746	65.5614
-15.5002	-33.0926	67.944
-15.907	-34.914	70.6209
-76.4351	-10.6288	26.4253
-75.9824	-13.4668	29.0524
-75.7763	-16.4687	32.0663
-76.2586	-19.3081	34.819
-77.9801	-21.4637	36.7465
-81.1907	-21.979	37.441
-84.4694	-20.9755	38.0064
-86.1912	-20.5003	41.3103
-24.2103	1.04812	30.4259
-23.7959	-1.78929	33.0415
-23.1444	-4.70163	36.0988
-21.9117	-7.15527	38.9804
-19.7534	-8.4399	41.1973
-16.7874	-7.59251	42.3612
-14.3511	-5.31844	43.3437
-13.4758	-4.25358	46.8275
-11.5613	-14.3437	58.6586
-11.7401	-17.1402	59.9626
-11.7724	-19.9952	62.3139
-11.558	-22.3342	65.2715
-10.9988	-24.2283	68.3703
-10.174	-25.861	71.4294
-9.60512	-27.6793	74.3448
-85.3236	-30.8361	53.0082
-84.1618	-33.3511	54.4266
-83.2635	-36.0137	56.8717
-82.9002	-38.3181	59.8505
-83.053	-40.36	62.884
-83.5446	-42.2975	65.8582
-83.6936	-44.2891	68.7258
-61.1558	-24.8087	8.13994
-29.2141	-17.6669	10.5868
-62.1155	-36.8289	41.9115
-28.1656	-29.2381	44.5122

## Sheet: Sheet8
-39.8003	-50.0285	-149.819
-42.6718	-50.4451	-150.529
-44.9239	-50.6652	-153.402
-47.2434	-50.9785	-156.751
-49.3897	-51.2424	-160.387
-51.0515	-51.491	-164.257
-52.2935	-51.6527	-168.328
-52.9605	-51.7535	-172.632
-51.5031	-52.5428	-176.393
-47.8561	-53.447	-178.516
-43.7119	-52.45	-178.173
-39.9823	-49.4448	-176.769
-39.8003	-50.0285	-149.819
-36.9139	-49.7922	-150.554
-34.6892	-49.5048	-153.454
-32.3931	-49.2947	-156.814
-30.2761	-49.0752	-160.462
-28.6343	-48.9492	-164.341
-27.42	-48.8324	-168.427
-26.7814	-48.7842	-172.736
-28.0588	-49.8852	-176.495
-31.4235	-51.5834	-178.585
-35.6805	-51.5417	-178.209
-39.9823	-49.4448	-176.769
-39.1786	-57.2344	-195.264
-39.2359	-56.566	-190.973
-39.3456	-55.4267	-186.44
-39.5269	-53.6615	-182.046
-39.9823	-49.4448	-176.769
-44.5122	-8.66127	-154.852
-44.3646	-10.0568	-157.309
-44.034	-13.0469	-159.267
-43.6618	-16.4041	-161.246
-43.2894	-19.7707	-163.411
-42.9235	-23.0913	-165.879
-42.5617	-26.382	-168.499
-42.2153	-29.5486	-171.44
-41.8895	-32.5454	-174.697
-41.6057	-35.1863	-178.335
-41.3506	-37.5803	-182.149
-40.988	-40.8925	-185.156
-40.7467	-43.1594	-188.814
-40.5299	-45.2152	-192.598
-40.1598	-48.6439	-196.933
-65.4998	-5.69	-158.41
-69.5664	-6.01204	-159.395
-72.7415	-7.92384	-162.415
-73.5855	-10.9009	-166.176
-74.0279	-13.7882	-170.083
-74.3472	-15.9849	-174.375
-74.0502	-19.6748	-177.556
-72.846	-23.2051	-180.871
-71.3921	-26.7497	-184.099
-70.8324	-30.8374	-186.885
-70.0208	-35.1729	-189.072
-68.0083	-39.181	-190.905
-65.9436	-43.5024	-192.067
-63.139	-47.3916	-192.751
-60.0868	-51.1566	-193.768
-56.3461	-54.8865	-194.351
-51.677	-57.6172	-193.231
-46.0913	-58.8116	-193.428
-39.1786	-57.2344	-195.264
-24.7536	-1.07011	-158.585
-20.6318	-0.482329	-159.657
-17.1282	-1.71097	-162.796
-15.7026	-4.50292	-166.647
-14.6596	-7.25366	-170.657
-13.901	-9.43088	-175.007
-13.4526	-13.1613	-178.125
-13.9072	-16.8263	-181.391
-14.5232	-20.5972	-184.565
-14.1552	-24.6686	-187.273
-14.0331	-29.0405	-189.409
-15.1346	-33.3774	-191.195
-16.2014	-38.0341	-192.316
-18.0702	-42.4045	-192.969
-20.2117	-46.7338	-193.956
-23.0185	-51.1643	-194.49
-26.9474	-54.8413	-193.332
-32.1003	-57.2273	-193.493
-39.1786	-57.2344	-195.264
-39.8003	-50.0285	-149.819
-39.679	-51.0051	-147.351
-39.5885	-51.689	-144.336
-39.4463	-52.8248	-141.221
-39.2643	-54.3108	-138.089
-39.0747	-55.8607	-134.843
-38.8905	-57.3554	-131.415
-38.7233	-58.6976	-127.927
-38.5453	-60.1425	-124.628
-38.3388	-61.8561	-121.8
-38.1328	-63.5807	-119.351
-37.9435	-65.1468	-116.636
-72.9939	-55.3493	-123.638
-71.9998	-56.716	-121.473
-70.6221	-58.2814	-119.147
-68.8602	-59.854	-117.071
-66.7547	-61.4836	-115.474
-64.3376	-62.8953	-114.199
-61.5984	-63.8747	-113.087
-58.601	-64.5892	-112.467
-55.4411	-64.7649	-112.267
-52.3446	-64.5265	-112.645
-49.4124	-64.1729	-113.513
-46.7836	-63.3017	-114.813
-44.8714	-62.1328	-116.778
-43.8128	-60.6921	-119.275
-42.9989	-58.8353	-121.862
-42.6395	-57.1385	-124.798
-42.7946	-55.6854	-127.958
-43.3678	-54.5317	-131.244
-44.1961	-53.6733	-134.551
-45.1839	-53.096	-137.776
-46.5331	-52.6133	-140.729
-48.4722	-51.8996	-143.048
-50.7998	-51.1604	-144.769
-53.3164	-50.5715	-146.243
-55.9642	-49.8723	-147.514
-58.7693	-48.9119	-148.215
-61.68	-48.1815	-148.522
-64.5666	-47.6873	-148.196
-67.1935	-47.6606	-147.119
-69.4556	-48.0869	-145.551
-71.5098	-48.614	-143.676
-72.9233	-49.4146	-141.102
-73.8633	-50.2818	-138.018
-74.3723	-51.5517	-134.676
-74.313	-52.7061	-131.183
-74.0296	-53.8615	-127.725
-72.9939	-55.3493	-123.638
-6.03709	-47.7576	-123.925
-6.67178	-49.2895	-121.781
-7.63886	-51.1176	-119.447
-8.98652	-53.0474	-117.347
-10.6597	-55.1088	-115.727
-12.6936	-57.0328	-114.427
-15.1271	-58.5978	-113.292
-17.8846	-59.9681	-112.644
-20.9106	-60.8469	-112.414
-23.9731	-61.3091	-112.758
-26.9139	-61.6267	-113.593
-29.6709	-61.3794	-114.849
-31.822	-60.6833	-116.776
-33.2135	-59.5265	-119.262
-34.4544	-57.9006	-121.844
-35.2204	-56.3261	-124.773
-35.4307	-54.8744	-127.932
-35.167	-53.6254	-131.208
-34.5868	-52.603	-134.516
-33.7837	-51.8161	-137.765
-32.6019	-51.0442	-140.753
-30.8941	-49.9176	-143.1
-28.7989	-48.6722	-144.853
-26.4898	-47.5354	-146.35
-24.0728	-46.261	-147.647
-21.5571	-44.6959	-148.373
-18.8868	-43.3322	-148.706
-16.1783	-42.2018	-148.405
-13.6123	-41.5855	-147.351
-11.2958	-41.4928	-145.8
-9.15231	-41.5462	-143.933
-7.57008	-42.0119	-141.355
-6.43622	-42.6484	-138.271
-5.63419	-43.7663	-134.948
-5.40686	-44.8988	-131.463
-5.39672	-46.0851	-128.005
-6.03709	-47.7576	-123.925
-74.3027	-17.8264	-175.284
-74.3172	-20.0783	-172.165
-74.8683	-22.8653	-169.03
-76.0414	-25.2853	-166.299
-78.1563	-27.6308	-165.186
-81.6267	-27.6758	-164.611
-84.0791	-27.7691	-162.002
-86.3321	-27.687	-158.598
-13.6005	-10.9439	-175.545
-13.0535	-13.1386	-172.42
-11.8609	-15.7333	-169.287
-10.1548	-17.8196	-166.577
-7.57507	-19.6251	-165.491
-4.19816	-18.9009	-164.963
-1.75554	-18.4381	-162.386
0.450964	-17.8575	-159.012
2.74058	-26.7686	-147.195
1.55146	-30.0316	-144.841
0.839517	-33.2006	-141.005
0.903151	-35.4526	-136.399
1.49268	-36.9577	-131.693
1.99936	-38.5264	-127.194
2.08365	-40.3472	-122.923
-86.445	-36.8807	-146.811
-84.5254	-39.8099	-144.453
-83.0868	-42.7502	-140.593
-82.6158	-44.9489	-135.977
-82.8177	-46.5321	-131.287
-82.9197	-48.1802	-126.763
-82.548	-49.9799	-122.478
-60.6767	-38.0966	-192.644
-22.4894	-33.7668	-192.808
-61.0604	-47.5611	-155.871
-19.6844	-42.8698	-156.049

## Sheet: Sheet9
-46.2147	-10.6088	109.932
-48.0015	-10.9465	109.28
-49.7721	-11.0397	108.261
-51.3414	-10.2511	107.167
-52.7897	-9.31899	106.073
-53.8099	-8.52423	104.659
-54.1904	-7.59457	103.092
-53.7998	-6.79269	101.298
-52.5686	-6.44957	99.3499
-50.6256	-6.45077	97.4295
-48.6045	-6.17829	96.9568
-46.9518	-5.24865	97.281
-46.2147	-10.6088	109.932
-44.4461	-9.98444	109.482
-42.77	-9.14389	108.656
-41.7084	-7.646	107.713
-40.8213	-6.08456	106.754
-40.196	-4.845	105.436
-40.1697	-3.80317	103.891
-40.7179	-3.25282	102.044
-41.7432	-3.51832	99.9652
-43.2026	-4.43916	97.8552
-45.0219	-5.209	97.1601
-46.9518	-5.24865	97.281
-46.8277	-3.68048	87.56
-46.6314	-4.78962	89.4027
-46.4471	-5.97146	91.8054
-46.5245	-6.25432	94.5344
-46.9518	-5.24865	97.281
-53.8001	15.3102	120.011
-53.4452	14.3239	118.455
-52.8582	12.4658	116.965
-52.3087	10.8283	115.085
-51.8128	9.40407	113.13
-51.3451	8.08475	111.171
-50.9235	6.94586	109.163
-50.5625	6.05239	107.052
-50.3509	5.76351	104.688
-50.201	5.73258	102.18
-49.9466	5.33116	99.5975
-49.5796	4.52352	96.969
-49.3253	4.12021	94.3988
-49.0654	3.65505	92.0242
-48.5437	2.31053	89.229
-67.0874	14.0443	117.542
-69.0894	12.565	117.037
-71.0144	10.7298	116.116
-71.7427	9.31941	113.903
-72.0677	8.78831	111.234
-72.3437	7.82771	108.713
-71.9822	6.72396	106.412
-72.078	5.77916	104.076
-71.1874	4.83287	101.886
-70.4088	3.31957	99.8642
-69.4273	1.54047	97.9239
-67.5912	-0.175767	96.3326
-65.6046	-1.64303	94.3757
-63.2114	-2.31885	92.2089
-60.4762	-3.03313	90.3469
-57.652	-4.28588	88.7141
-54.3408	-4.99547	87.8026
-50.8834	-5.0434	87.3629
-46.8277	-3.68048	87.56
-41.5048	20.9698	118.985
-38.928	20.7027	118.724
-36.2282	20.0925	118.014
-34.682	19.3026	115.846
-33.8555	19.0771	113.183
-32.8701	18.4061	110.697
-32.4006	17.3385	108.428
-31.6257	16.6356	106.168
-31.7032	15.4066	103.955
-31.3943	13.7656	101.946
-31.1642	11.7907	99.9898
-31.729	9.44128	98.272
-32.5076	7.2511	96.1527
-33.9985	5.54433	93.7887
-35.7783	3.60971	91.6955
-37.3892	1.17187	89.8361
-39.7758	-1.06655	88.6153
-42.6576	-2.81795	87.8258
-46.8277	-3.68048	87.56
-46.2147	-10.6088	109.932
-46.0163	-11.5026	110.705
-45.7785	-12.5974	111.742
-45.4638	-13.9929	112.859
-45.0461	-15.7642	113.955
-44.5804	-17.759	115.272
-44.0165	-20.105	116.533
-43.3933	-22.6512	117.704
-42.7496	-25.2544	118.786
-42.1814	-27.6257	120.091
-41.6086	-29.9101	120.9
-41.3306	-31.2405	122.356
-70.3355	-23.2826	120.532
-69.8362	-24.6682	121.423
-69.0484	-26.17	122.486
-67.9965	-27.8445	123.269
-66.5228	-29.2605	124.231
-64.7686	-30.4758	125.232
-62.6166	-31.5448	125.868
-60.124	-32.2776	126.003
-57.4698	-32.5402	125.666
-54.8034	-32.3077	125.078
-52.2346	-31.564	124.381
-49.907	-30.3727	123.575
-48.1073	-28.8165	122.692
-47.0464	-26.8646	121.693
-46.7503	-24.657	120.489
-46.8975	-22.3428	119.274
-47.4009	-20.0436	118.183
-48.0389	-17.9857	116.885
-48.7935	-16.1548	115.545
-49.639	-14.6161	114.148
-50.6709	-13.5371	112.62
-52.0025	-12.5653	111.359
-53.7946	-11.7767	110.654
-55.796	-11.3466	110.11
-57.8302	-10.9461	109.515
-59.9856	-10.4332	109.16
-62.2951	-10.179	108.961
-64.6546	-10.2435	109.079
-66.8666	-10.4785	109.784
-68.7817	-11.0501	110.825
-70.3119	-12.0523	112.054
-71.4083	-13.4435	113.459
-72.0662	-15.155	114.924
-72.2462	-16.9792	116.518
-71.9343	-19.0069	117.819
-71.3104	-21.078	118.935
-70.3355	-23.2826	120.532
-20.2578	-9.72602	123.359
-20.0843	-11.1594	124.207
-20.112	-12.8748	125.225
-20.2484	-14.8804	125.947
-20.8972	-16.8828	126.792
-21.8973	-18.854	127.644
-23.2697	-20.88	128.086
-25.0616	-22.7817	127.982
-27.1711	-24.3359	127.377
-29.5151	-25.4614	126.507
-32.0327	-26.0944	125.518
-34.5451	-26.2114	124.439
-36.7757	-25.7463	123.33
-38.5561	-24.5693	122.174
-39.7911	-22.7837	120.888
-40.7	-20.686	119.634
-41.3112	-18.4215	118.54
-41.6631	-16.3008	117.269
-41.8	-14.3051	115.969
-41.7083	-12.4998	114.623
-41.2088	-10.9929	113.172
-40.4252	-9.44561	112.022
-39.2082	-7.83465	111.48
-37.6496	-6.43865	111.136
-36.0394	-5.04921	110.745
-34.4085	-3.50967	110.604
-32.5343	-2.12279	110.64
-30.488	-0.994075	111.007
-28.5449	-0.104294	111.948
-26.7224	0.335284	113.201
-25.028	0.201469	114.618
-23.5295	-0.49644	116.177
-22.2603	-1.69133	117.753
-21.3629	-3.21768	119.399
-20.7507	-5.15811	120.712
-20.3626	-7.28855	121.812
-20.2578	-9.72602	123.359
-72.6611	7.12157	107.804
-72.2102	5.51542	108.424
-72.0456	4.30079	109.416
-72.4611	3.11841	109.479
-73.9736	3.08965	108.935
-76.1472	3.93987	109.276
-78.3119	4.52993	110.47
-79.9714	4.27739	112.368
-32.2202	18.0693	110.087
-31.8655	16.4413	110.699
-31.4979	15.277	111.704
-30.5549	14.4644	111.844
-29.1859	15.2117	111.466
-27.7981	17.0152	111.993
-26.3619	18.5887	113.383
-25.0085	19.1611	115.444
-21.362	9.71784	119.621
-20.8115	7.55112	119.8
-20.0923	5.07037	120.847
-19.2637	2.77801	122.55
-18.2767	0.662775	124.373
-17.195	-1.57043	125.818
-16.394	-3.83452	127.035
-78.7758	-5.82468	116.381
-78.1728	-7.99598	116.566
-77.6505	-10.547	117.616
-77.3905	-12.9913	119.293
-77.3667	-15.352	121.051
-77.3213	-17.8744	122.439
-76.9918	-20.2727	123.632
-60.8234	4.37709	95.5937
-39.7153	10.0913	96.7849
-60.2212	-7.94216	107.687
-35.304	-1.19682	109.093

## Sheet: Sheet10
36.144	-7.59803	109.102
34.1624	-7.38636	108.564
32.4233	-6.64231	107.368
31.2216	-5.39761	105.949
30.0984	-4.19887	104.678
29.4577	-3.18041	103.362
29.3421	-2.27433	101.997
29.7151	-1.65086	100.385
30.7012	-1.5015	98.4969
32.7294	-1.39074	96.7958
34.6321	-0.832866	96.1214
36.4528	-0.104082	96.3406
36.144	-7.59803	109.102
38.1269	-7.59625	108.538
39.9219	-7.03811	107.316
41.2244	-5.92871	105.883
42.4486	-4.85658	104.6
43.177	-3.91085	103.276
43.3719	-3.01913	101.908
43.0467	-2.35697	100.3
42.0565	-2.10184	98.4222
40.0348	-1.77879	96.7515
38.1923	-1.02467	96.0982
36.4528	-0.104082	96.3406
36.6	3.91228	86.8142
36.551	2.73474	88.7454
36.4825	1.1309	91.1297
36.4419	0.0315513	93.6999
36.4528	-0.104082	96.3406
37.4329	15.75	117.168
37.399	15.2515	116.063
37.3423	14.3718	114.571
37.2651	13.1001	113.104
37.1912	11.9078	111.519
37.1287	10.9542	109.736
37.0726	10.1369	107.855
37.0443	9.87063	105.772
37.0128	9.55459	103.595
36.961	8.85559	101.427
36.9175	8.33658	99.0723
36.8959	8.25488	96.5325
36.8859	8.39891	93.9559
36.8581	8.22249	91.2618
36.7793	7.20612	87.5875
23.9906	20.8289	118.838
21.8234	20.0852	117.94
19.5214	19.178	116.752
18.0476	18.0649	114.99
17.2072	17.1657	112.806
16.86	16.0497	110.545
16.2945	15.3341	108.079
16.2399	14.3949	105.612
16.5121	13.5607	103.131
17.129	12.8599	100.692
16.9702	11.0559	98.7952
17.7437	8.65502	97.6302
19.669	7.40228	95.8007
21.6593	7.10947	93.1531
24.0533	6.41158	90.6248
26.5569	4.99218	88.4303
29.1466	3.35994	86.6218
32.4003	2.65134	85.845
36.6	3.91228	86.8142
51.3571	19.3827	118.651
53.472	18.39	117.699
55.6678	17.223	116.444
56.9818	15.9433	114.603
57.6678	14.9453	112.349
57.8606	13.7908	110.028
58.2932	13.0332	107.554
58.1826	12.1066	105.123
57.7732	11.3148	102.674
57.0642	10.6661	100.292
57.0001	8.84002	98.445
55.9229	6.56324	97.3007
53.843	5.57628	95.4759
51.8067	5.50326	92.8661
49.329	5.05206	90.3977
46.6818	3.9083	88.2649
43.9167	2.56839	86.5072
40.6123	2.22009	85.7899
36.6	3.91228	86.8142
36.144	-7.59803	109.102
36.1099	-8.36087	110.012
36.0768	-9.14988	111.274
36.0104	-10.5446	112.346
35.9261	-12.2914	113.52
35.8401	-14.1294	115.146
35.731	-16.3988	116.729
35.6047	-18.9634	118.076
35.4659	-21.7212	119.093
35.3665	-23.843	120.967
35.2484	-26.2179	122.036
35.1583	-28.0438	122.984
10.7033	-13.8976	123.241
11.3214	-15.0511	123.945
12.0309	-16.5654	124.258
12.9338	-18.0633	124.626
14.0736	-19.5103	125.115
15.4073	-20.9525	125.653
17.1701	-22.1389	126.134
19.1286	-23.2974	126.236
21.2558	-24.2386	126.035
23.5384	-24.542	125.677
25.822	-24.4071	125.065
28.0507	-24.0256	124.355
29.9458	-23.1532	123.492
31.3566	-21.8209	122.327
32.2423	-19.9419	121.044
32.7014	-17.8132	119.708
32.9606	-15.7663	118.177
32.9837	-13.7089	116.668
32.6617	-11.7148	115.296
32.1722	-10.0423	113.778
31.2929	-8.56756	112.382
29.6541	-7.2243	111.71
27.8787	-5.85542	111.203
26.0083	-4.52941	110.756
24.0098	-3.30391	110.398
21.9039	-2.21181	110.346
19.8365	-1.20246	110.479
17.6751	-1.18265	110.896
15.7543	-1.56095	111.69
14.1226	-2.23847	112.789
12.7397	-3.33459	113.953
11.544	-4.6496	115.293
10.6181	-6.36846	116.604
10.1207	-8.14967	118.234
9.83001	-9.8414	119.998
10.0215	-11.7544	121.464
10.7033	-13.8976	123.241
60.9693	-16.5539	122.898
60.2862	-17.5682	123.584
59.4386	-18.9859	123.913
58.3886	-20.3972	124.294
57.104	-21.7341	124.802
55.6247	-23.0465	125.366
53.7506	-24.0509	125.88
51.6679	-25.0058	126.014
49.4466	-25.7243	125.845
47.133	-25.7899	125.519
44.8524	-25.4126	124.935
42.6624	-24.796	124.253
40.8605	-23.7272	123.415
39.5872	-22.2587	122.273
38.8877	-20.3046	121.006
38.6364	-18.1476	119.682
38.5712	-16.0891	118.158
38.7382	-14.054	116.657
39.2428	-12.1057	115.286
39.8813	-10.4818	113.756
40.8876	-9.09633	112.333
42.6469	-7.92823	111.629
44.5569	-6.74823	111.093
46.5514	-5.62453	110.619
48.6674	-4.61287	110.231
50.8796	-3.74659	110.148
53.0448	-2.95859	110.251
55.2056	-3.16546	110.639
57.0894	-3.7452	111.408
58.6578	-4.59329	112.486
59.9374	-5.8357	113.637
61.0088	-7.27981	114.969
61.7627	-9.09068	116.271
62.0874	-10.9057	117.889
62.2207	-12.6137	119.643
61.8489	-14.493	121.109
60.9693	-16.5539	122.898
16.7054	15.8227	109.538
16.3346	14.4178	110.208
16.0576	13.0675	110.581
14.7593	12.4061	110.848
12.8894	12.0451	111.105
10.9315	12.2942	112.119
9.2201	12.6528	113.59
7.71707	12.2626	115.336
57.9467	13.6434	109.257
58.173	12.2196	109.918
58.3093	10.842	110.289
59.5326	10.0429	110.541
61.354	9.4848	110.772
63.3304	9.52258	111.746
65.0951	9.70212	113.191
66.5737	9.15847	114.913
66.8526	1.4898	117.624
66.5554	-0.762152	117.859
66.6709	-3.4828	118.74
67.0808	-6.1539	120.085
67.4085	-8.66059	121.586
67.3447	-11.1161	122.973
66.7841	-13.353	124.151
6.68303	4.66942	118.035
6.74331	2.37947	118.272
6.34725	-0.33489	119.168
5.67309	-2.95259	120.529
5.10945	-5.40104	122.031
4.93822	-7.86798	123.427
5.2895	-10.174	124.605
25.1604	12.0671	96.2593
48.9629	10.8093	96.0967
20.847	0.921995	108.108
52.2387	-0.736875	107.893

[truncated: 205 more sheets: Sheet11, Sheet12, Sheet13, Sheet14, Sheet15, Sheet16, Sheet17, Sheet18, Sheet19, Sheet20, Sheet21, Sheet22, Sheet23, Sheet24, Sheet25, Sheet26, Sheet27, Sheet28, Sheet29, Sheet30 …]
